# Supplementary material for: A review of the genus Sinocymbachus Strohecker & Chûjô with description of four new species (Coleoptera, Endomychidae)
Source: Zookeys. 2020 May 28;936:77–109. doi: 10.3897/zookeys.936.48577 (PMC7272477; doi:10.3897/zookeys.936.48577)
Supplement: XML Treatment for Sinocymbachus longipennis [file zookeys.936.48577-treatment3.xml]

<!DOCTYPE tp:taxon-treatment
  PUBLIC "-//TaxonX//DTD Taxonomic Treatment Publishing DTD v0 20100105//EN" "tax-treatment-NSO.dtd">
<tp:taxon-treatment xmlns:tp="http://www.plazi.org/taxpub"><tp:treatment-meta><kwd-group><label>Taxon classification</label><kwd><named-content xmlns:xlink="http://www.w3.org/1999/xlink" content-type="kingdom">Animalia</named-content></kwd><kwd><named-content xmlns:xlink="http://www.w3.org/1999/xlink" content-type="order">Coleoptera</named-content></kwd></kwd-group><mixed-citation publication-type="journal"><person-group><name><surname>Chang</surname><given-names>Ling-Xiao</given-names></name><name><surname>Bi</surname><given-names>Wen-Xuan</given-names></name><name><surname>Ren</surname><given-names>Guo-Dong</given-names></name></person-group><article-title>A review of the genus <italic><tp:taxon-name><tp:taxon-name-part taxon-name-part-type="genus" reg="Sinocymbachus">Sinocymbachus</tp:taxon-name-part></tp:taxon-name></italic> Strohecker &amp; Chûjô with description of four new species (<tp:taxon-name><tp:taxon-name-part taxon-name-part-type="order">Coleoptera</tp:taxon-name-part></tp:taxon-name>, <tp:taxon-name><tp:taxon-name-part taxon-name-part-type="family">Endomychidae</tp:taxon-name-part></tp:taxon-name>)</article-title><source>Zookeys</source><day>28</day><month>5</month><year>2020</year><volume>936</volume><fpage>77</fpage><lpage>109</lpage><pub-id pub-id-type="doi">10.3897/zookeys.936.48577</pub-id></mixed-citation></tp:treatment-meta><tp:nomenclature><tp:taxon-name><object-id xmlns:xlink="http://www.w3.org/1999/xlink" content-type="arpha" xlink:type="simple">3854B435-558C-57AF-8060-A7D8690A748A</object-id>
            <tp:taxon-name-part taxon-name-part-type="genus" reg="Sinocymbachus">Sinocymbachus</tp:taxon-name-part>
            <tp:taxon-name-part taxon-name-part-type="species" reg="longipennis">longipennis</tp:taxon-name-part>
            <object-id xmlns:xlink="http://www.w3.org/1999/xlink" content-type="zoobank" xlink:type="simple">http://zoobank.org/CBB57831-D5E1-4CFF-A122-64FEF26CB4B6</object-id>
          </tp:taxon-name><tp:taxon-authority>Chang &amp; Bi</tp:taxon-authority><tp:taxon-status xmlns:xlink="http://www.w3.org/1999/xlink" xlink:type="simple">sp. nov.</tp:taxon-status><xref ref-type="fig" rid="F1">Figures 1B</xref><xref ref-type="fig" rid="F2">, 2B</xref><xref ref-type="fig" rid="F3">, 3B</xref><xref ref-type="fig" rid="F4">, 4B</xref><xref ref-type="fig" rid="F5">, 5B</xref><xref ref-type="fig" rid="F6">, 6B</xref></tp:nomenclature><tp:treatment-sec sec-type="type material" id="SECID0EO5AE"><title>Type material.</title><p><bold><italic>Holotype</italic>.</bold> Male, China: Yunnan Province: male, Gongshan, Dabadi, 2840 m, 14.VI.2015, Wen-Xuan Bi leg. (<abbrev xmlns:xlink="http://www.w3.org/1999/xlink" content-type="institution" xlink:title="Shanghai Normal University, China, Shanghai" id="ABBRID0EZ5AE" xlink:type="simple">SHNU</abbrev>); <bold><italic>Paratypes</italic>.</bold> 1 male, 1 female, same data as holotype (<abbrev xmlns:xlink="http://www.w3.org/1999/xlink" xlink:title="Collection of Wen-Xuan Bi, Shanghai, China" id="ABBRID0EC6AE" xlink:type="simple">CBWX</abbrev>); 1 female, Gongshan, Sendang-Dabadi, 2840 m, 20.VI.2015, Wen-Xuan Bi leg. (<abbrev xmlns:xlink="http://www.w3.org/1999/xlink" xlink:title="Collection of Wen-Xuan Bi, Shanghai, China" id="ABBRID0EG6AE" xlink:type="simple">CBWX</abbrev>); 1 male, Diqing, Weixi, Badi, Nanjieluo, 2921 m, 29.VI.2014, Xiao-Dong Yang leg. (<abbrev xmlns:xlink="http://www.w3.org/1999/xlink" xlink:title="Collection of Chang-Chin Chen, Tianjin, China" id="ABBRID0EK6AE" xlink:type="simple">CCCC</abbrev>); 5 males, Dayao County, Santai Township, Xiaobaicaoling, 29–30.V.2013, 2980 m Wen-Xuan Bi leg. (<abbrev xmlns:xlink="http://www.w3.org/1999/xlink" xlink:title="Collection of Wen-Xuan Bi, Shanghai, China" id="ABBRID0EO6AE" xlink:type="simple">CBWX</abbrev>); 1 male, Binchuan County, Jizushan, 2400 m, 18.VII.2010, Liang Tang leg. (<abbrev xmlns:xlink="http://www.w3.org/1999/xlink" xlink:title="Collection of Wen-Xuan Bi, Shanghai, China" id="ABBRID0ES6AE" xlink:type="simple">CBWX</abbrev>); Sichuan Province: Shimian County, alt. 2580 m, 5.VIII.2016, Ai-Min Shi, Yan-Hong Li leg. (<abbrev xmlns:xlink="http://www.w3.org/1999/xlink" content-type="institution" xlink:title="Museum of Heibei University, Baoding, China" id="ABBRID0EW6AE" xlink:type="simple">MHBU</abbrev>); 9 males, Puge County, Luobinshan Cableway Station (downhill exit), alt. 2500 m, light trap, 9.VI.2012, Gan-Yan Yang leg. (<abbrev xmlns:xlink="http://www.w3.org/1999/xlink" content-type="institution" xlink:title="Chinese Academy of Sciences, Institute of Zoology, Beijing, China" id="ABBRID0E26AE" xlink:type="simple">IZCAS</abbrev>); 9 males, Puge County, Luobinshan, 2616 m, 9–10.VI.2012, Xiao-Dong Yang leg. (<abbrev xmlns:xlink="http://www.w3.org/1999/xlink" xlink:title="Collection of Chang-Chin Chen, Tianjin, China" id="ABBRID0EBAAG" xlink:type="simple">CCCC</abbrev>); 2 males, ditto except (<abbrev xmlns:xlink="http://www.w3.org/1999/xlink" xlink:title="Collection of Ling-Xiao Chang, Beijing, China" id="ABBRID0EFAAG" xlink:type="simple">CCLX</abbrev>); 1 male, Mianning County, Yele, 2800 m, 11.VIII.2005, Yi Ming leg. (<abbrev xmlns:xlink="http://www.w3.org/1999/xlink" xlink:title="Collection of Wen-Xuan Bi, Shanghai, China" id="ABBRID0EJAAG" xlink:type="simple">CBWX</abbrev>); 12 males, Liziping, Shoubayan Power Station, alt. 2360 m, light trap, <named-content xmlns:xlink="http://www.w3.org/1999/xlink" content-type="dwc:verbatimCoordinates" xlink:type="simple"><named-content content-type="geo-json" specific-use="{&#34;type&#34;:&#34;Point&#34;,&#34;coordinates&#34;:[102.246800,28.935100]}" id="NCID0EQAAG" xlink:type="simple">28.9351N, 102.2468E</named-content></named-content>, 22.VI.2012, Gan-Yan Yang leg. (<abbrev xmlns:xlink="http://www.w3.org/1999/xlink" content-type="institution" xlink:title="Chinese Academy of Sciences, Institute of Zoology, Beijing, China" id="ABBRID0EVAAG" xlink:type="simple">IZCAS</abbrev>); Xizang Province: 1 female, Chawalong, Mengzhacun, Zhahazu, 2920 m, 3.VIII.2015, Wen-Xuan Bi leg. (<abbrev xmlns:xlink="http://www.w3.org/1999/xlink" xlink:title="Collection of Wen-Xuan Bi, Shanghai, China" id="ABBRID0E1AAG" xlink:type="simple">CBWX</abbrev>).</p></tp:treatment-sec><tp:treatment-sec sec-type="etymology" id="SECID0E5AAG"><title>Etymology.</title><p>The name refers to the distinctly elongate elytra, especially in male.</p></tp:treatment-sec><tp:treatment-sec sec-type="diagnosis" id="SECID0EDBAG"><title>Diagnosis.</title><p><italic><tp:taxon-name><tp:taxon-name-part taxon-name-part-type="genus" reg="Sinocymbachus">Sinocymbachus</tp:taxon-name-part> <tp:taxon-name-part taxon-name-part-type="species" reg="longipennis">longipennis</tp:taxon-name-part></tp:taxon-name></italic> sp. nov. is most similar to <italic><tp:taxon-name><tp:taxon-name-part taxon-name-part-type="genus" reg="Sinocymbachus">S.</tp:taxon-name-part> <tp:taxon-name-part taxon-name-part-type="species" reg="angustefasciatus">angustefasciatus</tp:taxon-name-part></tp:taxon-name></italic>, <italic><tp:taxon-name><tp:taxon-name-part taxon-name-part-type="genus" reg="Sinocymbachus">S.</tp:taxon-name-part> <tp:taxon-name-part taxon-name-part-type="species" reg="fanjingshanensis">fanjingshanensis</tp:taxon-name-part></tp:taxon-name></italic> sp. nov., <italic><tp:taxon-name><tp:taxon-name-part taxon-name-part-type="genus" reg="Sinocymbachus">S.</tp:taxon-name-part> <tp:taxon-name-part taxon-name-part-type="species" reg="quadriundulatus">quadriundulatus</tp:taxon-name-part></tp:taxon-name></italic> and <italic><tp:taxon-name><tp:taxon-name-part taxon-name-part-type="genus" reg="Sinocymbachus">S.</tp:taxon-name-part> <tp:taxon-name-part taxon-name-part-type="species" reg="wangyinjiei">wangyinjiei</tp:taxon-name-part></tp:taxon-name></italic> sp. nov. in external appearance. However, the distinctly more elongate elytra (especially in males) with nearly parallel sides can separate it from all these similar species. In addition, <italic><tp:taxon-name><tp:taxon-name-part taxon-name-part-type="genus" reg="Sinocymbachus">S.</tp:taxon-name-part> <tp:taxon-name-part taxon-name-part-type="species" reg="longipennis">longipennis</tp:taxon-name-part></tp:taxon-name></italic> sp. nov. differs from <italic><tp:taxon-name><tp:taxon-name-part taxon-name-part-type="genus" reg="Sinocymbachus">S.</tp:taxon-name-part> <tp:taxon-name-part taxon-name-part-type="species" reg="angustefasciatus">angustefasciatus</tp:taxon-name-part></tp:taxon-name></italic> by having the elytra widest in the middle length (vs. behind middle); left mesotibia in male widely excised (vs. not widely excised); from <italic><tp:taxon-name><tp:taxon-name-part taxon-name-part-type="genus" reg="Sinocymbachus">S.</tp:taxon-name-part> <tp:taxon-name-part taxon-name-part-type="species" reg="fanjingshanensis">fanjingshanensis</tp:taxon-name-part></tp:taxon-name></italic> sp. nov. by the body black and opaque (vs. dark brown, shiny); right mesotibia in male with shallow and weakly undulate excision (vs. not excised); from <italic><tp:taxon-name><tp:taxon-name-part taxon-name-part-type="genus" reg="Sinocymbachus">S.</tp:taxon-name-part> <tp:taxon-name-part taxon-name-part-type="species" reg="quadriundulatus">quadriundulatus</tp:taxon-name-part></tp:taxon-name></italic> by the body without cupreous sheen (vs. with cupreous sheen); left mesotibia in male widely excised (vs. not widely excised); from <italic><tp:taxon-name><tp:taxon-name-part taxon-name-part-type="genus" reg="Sinocymbachus">S.</tp:taxon-name-part> <tp:taxon-name-part taxon-name-part-type="species" reg="wangyinjiei">wangyinjiei</tp:taxon-name-part></tp:taxon-name></italic> sp. nov. by the body black and opaque (vs. dark brown, shiny); mesotibia in male with shallow and nearly straight excision (vs. with deeply U-shaped excision).</p></tp:treatment-sec><tp:treatment-sec sec-type="description" id="SECID0EXEAG"><title>Description.</title><p>Length 9.5–10.6 mm. Body long and oval, 1.8 times as long as wide; convex; shiny. Colour black with four orange irregular maculae on elytra, narrow and transverse.</p><p><bold><italic>Head</italic>.</bold> Antenna (Fig. <xref ref-type="fig" rid="F2">2B</xref>) long, rather stout, extending to ca. 1/2 body length, with antennomeres 1–8 distinctly longer than wide; scape approximately 3.5 times as long as pedicel; pedicel wider than long; antennomere 3 longer than 4 and 5 combined; antennomere 4 as long as 5; antennomeres 5–8 gradually shorter; club very broad, approximately 4.0 times as wide as antennomere 8, moderately flat, loose; antennomeres 10 and 11 ventrally with wide concavity.</p><p><bold><italic>Thorax</italic>.</bold> Pronotum 2.3–2.8 mm long, 3.2–3.5 mm wide; widest at base; coarsely and rather densely punctate; lateral and anterior margins narrowly bordered; anterior edge with moderately large stridulatory membrane; sides undulate, deeply emarginate near basal 1/3 length; anterior angles produced, bluntly rounded; posterior angles acutely produced; disc weakly convex; median furrow absent; lateral sulci distinct, linear, extending to 1/3 of pronotal length; basal sulcus weakly sinuate, moderately deep. Prosternal process (Fig. <xref ref-type="fig" rid="F3">3B</xref>) moderately widely separating procoxae; sides curved outwardly, forked apically, not extending beyond front coxae. Mesoventral process (Fig. <xref ref-type="fig" rid="F3">3B</xref>) nearly pentagonal, with sides curved outwardly; disc distinctly ridged. Elytra 7.7–8.2 mm long, 5.2–5.8 mm wide; 2.9–3.3 times as long as pronotum; 1.6–1.7 times as wide as pronotum; punctations coarse and denser than those on pronotum; sides weakly curved, widest near 1/2 length of elytron; strongly converging from posterior 1/3 to apex; humeri weakly prominent. Each elytron with two transverse maculae: anterior elytral macula located on humerus, nearly W-shaped, in some specimens separated into two parts; outer margin almost touching lateral margin of elytra, inner margin distant from elytral suture; posterior macula located at apical 1/3, nearly band-shaped; outer margin distant from lateral margin of elytra, inner margin distant from elytral suture. Left mesotibia (Fig. <xref ref-type="fig" rid="F4">4B</xref>–<xref ref-type="fig" rid="F1">1</xref>) in male with small sharp tooth near basal 1/3 on inner edge, then deeply excised to apical 1/3; right mesotibia (Fig. <xref ref-type="fig" rid="F4">4B</xref>–<xref ref-type="fig" rid="F2">2</xref>) in male with small sharp tooth near apical 1/3 on inner edge. Pro- and metatibiae simple.</p><p><bold><italic>Abdomen</italic>.</bold> Ventrite 1 almost as long as subsequent two ventrites combined; ventrites 2–4 subequal in length. Ventrite 5 with lateral margin gradually converging posteriorly; posterior margin broadly rounded in male (Fig. <xref ref-type="fig" rid="F5">5B</xref>–<xref ref-type="fig" rid="F1">1</xref>); in female lateral margin strongly converging posteriorly and acutely rounded (Fig. <xref ref-type="fig" rid="F5">5B</xref>–<xref ref-type="fig" rid="F2">2</xref>). Aedeagus (Fig. <xref ref-type="fig" rid="F6">6B</xref>) short and stout, heavily sclerotised, curved. Median lobe very short, with two large finger-like branches. Tegmen basal, ring-shaped.</p><fig id="F6" position="float" orientation="portrait"><object-id xmlns:xlink="http://www.w3.org/1999/xlink" content-type="doi" xlink:type="simple">10.3897/zookeys.936.48577.figure6</object-id><object-id xmlns:xlink="http://www.w3.org/1999/xlink" content-type="arpha" xlink:type="simple">96CDD7BB-36A8-56F5-8C82-62E146ECDE98</object-id><label>Figure 6.</label><caption><p>Aedeagus of <italic><tp:taxon-name><tp:taxon-name-part taxon-name-part-type="genus" reg="Sinocymbachus">Sinocymbachus</tp:taxon-name-part></tp:taxon-name></italic> spp. nov. <bold>A</bold><italic><tp:taxon-name><tp:taxon-name-part taxon-name-part-type="genus" reg="Sinocymbachus">S.</tp:taxon-name-part> <tp:taxon-name-part taxon-name-part-type="species" reg="fanjingshanensis">fanjingshanensis</tp:taxon-name-part></tp:taxon-name></italic> sp. nov. <bold>B</bold><italic><tp:taxon-name><tp:taxon-name-part taxon-name-part-type="genus" reg="Sinocymbachus">S.</tp:taxon-name-part> <tp:taxon-name-part taxon-name-part-type="species" reg="longipennis">longipennis</tp:taxon-name-part></tp:taxon-name></italic> sp. nov. <bold>C</bold><italic><tp:taxon-name><tp:taxon-name-part taxon-name-part-type="genus" reg="Sinocymbachus">S.</tp:taxon-name-part> <tp:taxon-name-part taxon-name-part-type="species" reg="sinicus">sinicus</tp:taxon-name-part></tp:taxon-name></italic> sp. nov. <bold>D</bold><italic><tp:taxon-name><tp:taxon-name-part taxon-name-part-type="genus" reg="Sinocymbachus">S.</tp:taxon-name-part> <tp:taxon-name-part taxon-name-part-type="species" reg="wangyinjiei">wangyinjiei</tp:taxon-name-part></tp:taxon-name></italic> sp. nov. <bold>1</bold> ventral view <bold>2</bold> lateral view. Scale bar: 1 mm.</p></caption><graphic xmlns:xlink="http://www.w3.org/1999/xlink" xlink:href="zookeys-936-077-g006.jpg" position="float" orientation="portrait" xlink:type="simple" id="oo_415317.jpg"><uri content-type="original_file" xlink:type="simple">https://binary.pensoft.net/fig/415317</uri></graphic></fig></tp:treatment-sec><tp:treatment-sec sec-type="distribution" id="SECID0ENJAG"><title>Distribution.</title><p>China: Yunnan and Sichuan.</p></tp:treatment-sec><tp:treatment-sec><!--Section generated to contain objects referenced in tp:taxon-treatment.--><fig id="F1" position="float" orientation="portrait"><object-id xmlns:xlink="http://www.w3.org/1999/xlink" content-type="doi" xlink:type="simple">10.3897/zookeys.936.48577.figure1</object-id><object-id xmlns:xlink="http://www.w3.org/1999/xlink" content-type="arpha" xlink:type="simple">7727BCA3-0862-5126-BB7C-E591BDE477FA</object-id><label>Figure 1.</label><caption><p>Habitus of <italic><tp:taxon-name><tp:taxon-name-part taxon-name-part-type="genus" reg="Sinocymbachus">Sinocymbachus</tp:taxon-name-part></tp:taxon-name></italic> spp. nov. <bold>A</bold><italic><tp:taxon-name><tp:taxon-name-part taxon-name-part-type="genus" reg="Sinocymbachus">S.</tp:taxon-name-part> <tp:taxon-name-part taxon-name-part-type="species" reg="fanjingshanensis">fanjingshanensis</tp:taxon-name-part></tp:taxon-name></italic> sp. nov. <bold>B</bold><italic><tp:taxon-name><tp:taxon-name-part taxon-name-part-type="genus" reg="Sinocymbachus">S.</tp:taxon-name-part> <tp:taxon-name-part taxon-name-part-type="species" reg="longipennis">longipennis</tp:taxon-name-part></tp:taxon-name></italic> sp. nov. <bold>C</bold><italic><tp:taxon-name><tp:taxon-name-part taxon-name-part-type="genus" reg="Sinocymbachus">S.</tp:taxon-name-part> <tp:taxon-name-part taxon-name-part-type="species" reg="sinicus">sinicus</tp:taxon-name-part></tp:taxon-name></italic> sp. nov. <bold>D</bold><italic><tp:taxon-name><tp:taxon-name-part taxon-name-part-type="genus" reg="Sinocymbachus">S.</tp:taxon-name-part> <tp:taxon-name-part taxon-name-part-type="species" reg="wangyinjiei">wangyinjiei</tp:taxon-name-part></tp:taxon-name></italic> sp. nov. <bold>1</bold> male <bold>2</bold> female. Scale bar: 2 mm.</p></caption><graphic xmlns:xlink="http://www.w3.org/1999/xlink" xlink:href="zookeys-936-077-g001.jpg" position="float" orientation="portrait" xlink:type="simple" id="oo_415312.jpg"><uri content-type="original_file" xlink:type="simple">https://binary.pensoft.net/fig/415312</uri></graphic></fig><fig id="F2" position="float" orientation="portrait"><object-id xmlns:xlink="http://www.w3.org/1999/xlink" content-type="doi" xlink:type="simple">10.3897/zookeys.936.48577.figure2</object-id><object-id xmlns:xlink="http://www.w3.org/1999/xlink" content-type="arpha" xlink:type="simple">27886E5F-59F9-5F77-8E8C-B6CF9015AD26</object-id><label>Figure 2.</label><caption><p>Left antenna of <italic><tp:taxon-name><tp:taxon-name-part taxon-name-part-type="genus" reg="Sinocymbachus">Sinocymbachus</tp:taxon-name-part></tp:taxon-name></italic> spp. nov. (ventral view) <bold>A</bold><italic><tp:taxon-name><tp:taxon-name-part taxon-name-part-type="genus" reg="Sinocymbachus">S.</tp:taxon-name-part> <tp:taxon-name-part taxon-name-part-type="species" reg="fanjingshanensis">fanjingshanensis</tp:taxon-name-part></tp:taxon-name></italic> sp. nov. <bold>B</bold><italic><tp:taxon-name><tp:taxon-name-part taxon-name-part-type="genus" reg="Sinocymbachus">S.</tp:taxon-name-part> <tp:taxon-name-part taxon-name-part-type="species" reg="longipennis">longipennis</tp:taxon-name-part></tp:taxon-name></italic> sp. nov. <bold>C</bold><italic><tp:taxon-name><tp:taxon-name-part taxon-name-part-type="genus" reg="Sinocymbachus">S.</tp:taxon-name-part> <tp:taxon-name-part taxon-name-part-type="species" reg="sinicus">sinicus</tp:taxon-name-part></tp:taxon-name></italic> sp. nov. <bold>D</bold><italic><tp:taxon-name><tp:taxon-name-part taxon-name-part-type="genus" reg="Sinocymbachus">S.</tp:taxon-name-part> <tp:taxon-name-part taxon-name-part-type="species" reg="wangyinjiei">wangyinjiei</tp:taxon-name-part></tp:taxon-name></italic> sp. nov.</p></caption><graphic xmlns:xlink="http://www.w3.org/1999/xlink" xlink:href="zookeys-936-077-g002.jpg" position="float" orientation="portrait" xlink:type="simple" id="oo_415313.jpg"><uri content-type="original_file" xlink:type="simple">https://binary.pensoft.net/fig/415313</uri></graphic></fig><fig id="F3" position="float" orientation="portrait"><object-id xmlns:xlink="http://www.w3.org/1999/xlink" content-type="doi" xlink:type="simple">10.3897/zookeys.936.48577.figure3</object-id><object-id xmlns:xlink="http://www.w3.org/1999/xlink" content-type="arpha" xlink:type="simple">FE9DFF07-9248-5A8C-A985-B6D55088D0B2</object-id><label>Figure 3.</label><caption><p>Prosternal and mesoventral process of <italic><tp:taxon-name><tp:taxon-name-part taxon-name-part-type="genus" reg="Sinocymbachus">Sinocymbachus</tp:taxon-name-part></tp:taxon-name></italic> spp. nov. <bold>A</bold><italic><tp:taxon-name><tp:taxon-name-part taxon-name-part-type="genus" reg="Sinocymbachus">S.</tp:taxon-name-part> <tp:taxon-name-part taxon-name-part-type="species" reg="fanjingshanensis">fanjingshanensis</tp:taxon-name-part></tp:taxon-name></italic> sp. nov. <bold>B</bold><italic><tp:taxon-name><tp:taxon-name-part taxon-name-part-type="genus" reg="Sinocymbachus">S.</tp:taxon-name-part> <tp:taxon-name-part taxon-name-part-type="species" reg="longipennis">longipennis</tp:taxon-name-part></tp:taxon-name></italic> sp. nov. <bold>C</bold><italic><tp:taxon-name><tp:taxon-name-part taxon-name-part-type="genus" reg="Sinocymbachus">S.</tp:taxon-name-part> <tp:taxon-name-part taxon-name-part-type="species" reg="sinicus">sinicus</tp:taxon-name-part></tp:taxon-name></italic> sp. nov. <bold>D</bold><italic><tp:taxon-name><tp:taxon-name-part taxon-name-part-type="genus" reg="Sinocymbachus">S.</tp:taxon-name-part> <tp:taxon-name-part taxon-name-part-type="species" reg="wangyinjiei">wangyinjiei</tp:taxon-name-part></tp:taxon-name></italic> sp. nov.</p></caption><graphic xmlns:xlink="http://www.w3.org/1999/xlink" xlink:href="zookeys-936-077-g003.jpg" position="float" orientation="portrait" xlink:type="simple" id="oo_415314.jpg"><uri content-type="original_file" xlink:type="simple">https://binary.pensoft.net/fig/415314</uri></graphic></fig><fig id="F4" position="float" orientation="portrait"><object-id xmlns:xlink="http://www.w3.org/1999/xlink" content-type="doi" xlink:type="simple">10.3897/zookeys.936.48577.figure4</object-id><object-id xmlns:xlink="http://www.w3.org/1999/xlink" content-type="arpha" xlink:type="simple">36AB489C-D676-5564-ADD6-E5D357D517D4</object-id><label>Figure 4.</label><caption><p>Male mesotibia of <italic><tp:taxon-name><tp:taxon-name-part taxon-name-part-type="genus" reg="Sinocymbachus">Sinocymbachus</tp:taxon-name-part></tp:taxon-name></italic> spp. nov. <bold>A</bold><italic><tp:taxon-name><tp:taxon-name-part taxon-name-part-type="genus" reg="Sinocymbachus">S.</tp:taxon-name-part> <tp:taxon-name-part taxon-name-part-type="species" reg="fanjingshanensis">fanjingshanensis</tp:taxon-name-part></tp:taxon-name></italic> sp. nov. <bold>B</bold><italic><tp:taxon-name><tp:taxon-name-part taxon-name-part-type="genus" reg="Sinocymbachus">S.</tp:taxon-name-part> <tp:taxon-name-part taxon-name-part-type="species" reg="longipennis">longipennis</tp:taxon-name-part></tp:taxon-name></italic> sp. nov. <bold>C</bold><italic><tp:taxon-name><tp:taxon-name-part taxon-name-part-type="genus" reg="Sinocymbachus">S.</tp:taxon-name-part> <tp:taxon-name-part taxon-name-part-type="species" reg="sinicus">sinicus</tp:taxon-name-part></tp:taxon-name></italic> sp. nov. <bold>D</bold><italic><tp:taxon-name><tp:taxon-name-part taxon-name-part-type="genus" reg="Sinocymbachus">S.</tp:taxon-name-part> <tp:taxon-name-part taxon-name-part-type="species" reg="wangyinjiei">wangyinjiei</tp:taxon-name-part></tp:taxon-name></italic> sp. nov. <bold>1</bold> left <bold>2</bold> right.</p></caption><graphic xmlns:xlink="http://www.w3.org/1999/xlink" xlink:href="zookeys-936-077-g004.jpg" position="float" orientation="portrait" xlink:type="simple" id="oo_415315.jpg"><uri content-type="original_file" xlink:type="simple">https://binary.pensoft.net/fig/415315</uri></graphic></fig><fig id="F5" position="float" orientation="portrait"><object-id xmlns:xlink="http://www.w3.org/1999/xlink" content-type="doi" xlink:type="simple">10.3897/zookeys.936.48577.figure5</object-id><object-id xmlns:xlink="http://www.w3.org/1999/xlink" content-type="arpha" xlink:type="simple">3765D637-A6D4-51BB-9A1E-CF34D1E3BEA5</object-id><label>Figure 5.</label><caption><p>Male ventrite V of abdomen of <italic><tp:taxon-name><tp:taxon-name-part taxon-name-part-type="genus" reg="Sinocymbachus">Sinocymbachus</tp:taxon-name-part></tp:taxon-name></italic> spp. nov. <bold>A</bold><italic><tp:taxon-name><tp:taxon-name-part taxon-name-part-type="genus" reg="Sinocymbachus">S.</tp:taxon-name-part> <tp:taxon-name-part taxon-name-part-type="species" reg="fanjingshanensis">fanjingshanensis</tp:taxon-name-part></tp:taxon-name></italic> sp. nov. <bold>B</bold><italic><tp:taxon-name><tp:taxon-name-part taxon-name-part-type="genus" reg="Sinocymbachus">S.</tp:taxon-name-part> <tp:taxon-name-part taxon-name-part-type="species" reg="longipennis">longipennis</tp:taxon-name-part></tp:taxon-name></italic> sp. nov. <bold>C</bold><italic><tp:taxon-name><tp:taxon-name-part taxon-name-part-type="genus" reg="Sinocymbachus">S.</tp:taxon-name-part> <tp:taxon-name-part taxon-name-part-type="species" reg="sinicus">sinicus</tp:taxon-name-part></tp:taxon-name></italic> sp. nov. <bold>D</bold><italic><tp:taxon-name><tp:taxon-name-part taxon-name-part-type="genus" reg="Sinocymbachus">S.</tp:taxon-name-part> <tp:taxon-name-part taxon-name-part-type="species" reg="wangyinjiei">wangyinjiei</tp:taxon-name-part></tp:taxon-name></italic> sp. nov. <bold>1</bold> male <bold>2</bold> female.</p></caption><graphic xmlns:xlink="http://www.w3.org/1999/xlink" xlink:href="zookeys-936-077-g005.jpg" position="float" orientation="portrait" xlink:type="simple" id="oo_415316.jpg"><uri content-type="original_file" xlink:type="simple">https://binary.pensoft.net/fig/415316</uri></graphic></fig></tp:treatment-sec></tp:taxon-treatment>
