# Supplementary material for: A review of the genus Sinocymbachus Strohecker & Chûjô with description of four new species (Coleoptera, Endomychidae)
Source: Zookeys. 2020 May 28;936:77–109. doi: 10.3897/zookeys.936.48577 (PMC7272477; doi:10.3897/zookeys.936.48577)
Supplement: XML Treatment for Sinocymbachus sinicus [file zookeys.936.48577-treatment4.xml]

<!DOCTYPE tp:taxon-treatment
  PUBLIC "-//TaxonX//DTD Taxonomic Treatment Publishing DTD v0 20100105//EN" "tax-treatment-NSO.dtd">
<tp:taxon-treatment xmlns:tp="http://www.plazi.org/taxpub"><tp:treatment-meta><kwd-group><label>Taxon classification</label><kwd><named-content xmlns:xlink="http://www.w3.org/1999/xlink" content-type="kingdom">Animalia</named-content></kwd><kwd><named-content xmlns:xlink="http://www.w3.org/1999/xlink" content-type="order">Coleoptera</named-content></kwd></kwd-group><mixed-citation publication-type="journal"><person-group><name><surname>Chang</surname><given-names>Ling-Xiao</given-names></name><name><surname>Bi</surname><given-names>Wen-Xuan</given-names></name><name><surname>Ren</surname><given-names>Guo-Dong</given-names></name></person-group><article-title>A review of the genus <italic><tp:taxon-name><tp:taxon-name-part taxon-name-part-type="genus" reg="Sinocymbachus">Sinocymbachus</tp:taxon-name-part></tp:taxon-name></italic> Strohecker &amp; Chûjô with description of four new species (<tp:taxon-name><tp:taxon-name-part taxon-name-part-type="order">Coleoptera</tp:taxon-name-part></tp:taxon-name>, <tp:taxon-name><tp:taxon-name-part taxon-name-part-type="family">Endomychidae</tp:taxon-name-part></tp:taxon-name>)</article-title><source>Zookeys</source><day>28</day><month>5</month><year>2020</year><volume>936</volume><fpage>77</fpage><lpage>109</lpage><pub-id pub-id-type="doi">10.3897/zookeys.936.48577</pub-id></mixed-citation></tp:treatment-meta><tp:nomenclature><tp:taxon-name><object-id xmlns:xlink="http://www.w3.org/1999/xlink" content-type="arpha" xlink:type="simple">9022353A-653D-52A7-B260-67139CF72882</object-id>
            <tp:taxon-name-part taxon-name-part-type="genus" reg="Sinocymbachus">Sinocymbachus</tp:taxon-name-part>
            <tp:taxon-name-part taxon-name-part-type="species" reg="sinicus">sinicus</tp:taxon-name-part>
            <object-id xmlns:xlink="http://www.w3.org/1999/xlink" content-type="zoobank" xlink:type="simple">http://zoobank.org/CAB67E33-813E-4C10-81A8-92E7A029B91E</object-id>
          </tp:taxon-name><tp:taxon-authority>Chang &amp; Bi</tp:taxon-authority><tp:taxon-status xmlns:xlink="http://www.w3.org/1999/xlink" xlink:type="simple">sp. nov.</tp:taxon-status><xref ref-type="fig" rid="F1">Figures 1C</xref><xref ref-type="fig" rid="F2">, 2C</xref><xref ref-type="fig" rid="F3">, 3C</xref><xref ref-type="fig" rid="F4">, 4C</xref><xref ref-type="fig" rid="F5">, 5C</xref><xref ref-type="fig" rid="F6">, 6C</xref></tp:nomenclature><tp:treatment-sec sec-type="type material" id="SECID0ETLAG"><title>Type material.</title><p><bold><italic>Holotype</italic>.</bold> Male, China: Xizang Province: Motuo, Baricun, 1700 m, 7.VIII.2014, Wen-Xuan Bi leg. (SHEM); <bold><italic>Paratypes</italic>.</bold> 1 male, 1 female same data as holotype (<abbrev xmlns:xlink="http://www.w3.org/1999/xlink" xlink:title="Collection of Ling-Xiao Chang, Beijing, China" id="ABBRID0ECMAG" xlink:type="simple">CCLX</abbrev>); 1 male ditto except (<abbrev xmlns:xlink="http://www.w3.org/1999/xlink" xlink:title="Collection of Wen-Xuan Bi, Shanghai, China" id="ABBRID0EGMAG" xlink:type="simple">CBWX</abbrev>); 1 female, Motuo, 1900 m, 20.VIII.2013, Wen-Xuan Bi leg. (<abbrev xmlns:xlink="http://www.w3.org/1999/xlink" xlink:title="Collection of Wen-Xuan Bi, Shanghai, China" id="ABBRID0EKMAG" xlink:type="simple">CBWX</abbrev>); 2 females, Xizang, Linzhi, Motuo, 1559 m, 2016.VIII.5, Xiao-Dong Yang leg. (<abbrev xmlns:xlink="http://www.w3.org/1999/xlink" xlink:title="Collection of Chang-Chin Chen, Tianjin, China" id="ABBRID0EOMAG" xlink:type="simple">CCCC</abbrev>); 1 male, 1 female, Linzhi, Motuo, 1526 m, 2016.VIII.21, Xiao-Dong Yang leg. (<abbrev xmlns:xlink="http://www.w3.org/1999/xlink" xlink:title="Collection of Chang-Chin Chen, Tianjin, China" id="ABBRID0ESMAG" xlink:type="simple">CCCC</abbrev>); 1 male, ditto except 2016.VIII.23 (<abbrev xmlns:xlink="http://www.w3.org/1999/xlink" xlink:title="Collection of Chang-Chin Chen, Tianjin, China" id="ABBRID0EWMAG" xlink:type="simple">CCCC</abbrev>); 1 male, Yunnan Province: Gongshan, Dulongjiang, Maku, 1250 m, Wen-Xuan Bi leg. (<abbrev xmlns:xlink="http://www.w3.org/1999/xlink" xlink:title="Collection of Wen-Xuan Bi, Shanghai, China" id="ABBRID0E1MAG" xlink:type="simple">CBWX</abbrev>).</p></tp:treatment-sec><tp:treatment-sec sec-type="etymology" id="SECID0E5MAG"><title>Etymology.</title><p>The name is dedicated to our country which has created good research environment for us.</p></tp:treatment-sec><tp:treatment-sec sec-type="diagnosis" id="SECID0EDNAG"><title>Diagnosis.</title><p><italic><tp:taxon-name><tp:taxon-name-part taxon-name-part-type="genus" reg="Sinocymbachus">Sinocymbachus</tp:taxon-name-part> <tp:taxon-name-part taxon-name-part-type="species" reg="sinicus">sinicus</tp:taxon-name-part></tp:taxon-name></italic> can be separated from all its congeners by having the body short oval and each elytron with two transverse maculae, more regular without distinct projections.</p></tp:treatment-sec><tp:treatment-sec sec-type="description" id="SECID0EUNAG"><title>Description.</title><p>Length 8.9–9.1 mm. Body short oval, approximately 1.3 times as long as wide; moderately convex; smooth. Colour black with four orange irregular transverse maculae on elytra.</p><p><bold><italic>Head</italic>.</bold> Antenna (Fig. <xref ref-type="fig" rid="F2">2C</xref>) long and slender, extending to approximately 1/2 body length, with antennomeres 1–8 distinctly longer than wide; scape approximately 4.0 times as long as pedicel; antennomere 3 longer than 4–5 combined; antennomere 4 nearly as long as antennomere 5; antennomeres 5–8 gradually shorter; club broad, approximately 2.5 times as wide as antennomere 8, moderately flat, loosely articulated.</p><p><bold><italic>Thorax</italic>.</bold> Pronotum 2.3–2.4 mm long, 3.5–3.9 mm wide; widest near 1/2 of pronotal length; coarsely and rather densely punctate; lateral and anterior margins narrowly bordered; anterior edge with moderately large stridulatory membrane; sides nearly parallel; anterior angles produced, bluntly rounded; posterior angles moderately acutely produced; disc weakly convex; two round raised areas laterally; inflexed laterally; median furrow absent; lateral sulci very short and deep, in form of triangular dent; basal sulcus weakly curved, moderately deep. Prosternal process (Fig. <xref ref-type="fig" rid="F3">3C</xref>) comparatively widely separating procoxae; sides curved outwardly near apex, forked apically, not extending beyond front coxae. Mesoventral process (Fig. <xref ref-type="fig" rid="F3">3C</xref>) nearly pentagonal, as long as wide, with short median ridge anteriorly. Elytra 6.6–6.8 mm long, 5.0–5.2 mm wide; 2.8–2.9 times as long as pronotum; 1.3–1.4 times as wide as pronotum; punctures as large as the pronotal ones, densely distributed; sides strongly curved, widest near 1/2 length of elytron; humeri weakly prominent. Each elytron with two irregular transverse maculae. Anterior elytral macula located behind humerus, in form of arcuate irregular band; anterior margin deeply emarginate; posterior margin weakly emarginate or nearly straight; outer margin not touching lateral margin of elytra, inner margin distant from elytral suture. Posterior macula located at apical 1/3, in form of nearly straight band; outer and inner margin of macula distant from both elytral lateral margin and suture. Both mesotibiae (Fig. <xref ref-type="fig" rid="F4">4C</xref>) in male with small sharp tooth near apical 1/4 on inner edge, in female without teeth. Pro- and metatibiae simple.</p><p><bold><italic>Abdomen</italic>.</bold> Ventrite 1 longer than 2 and 3 combined; ventrites 2–4 subequal in length. Ventrite 5 (Fig. <xref ref-type="fig" rid="F5">5C</xref>) arcuate in both sexes. Aedeagus (Fig. <xref ref-type="fig" rid="F6">6C</xref>) short and stout, heavily sclerotised, curved. Median lobe with two short branches, acute apically. Tegmen basal, ring-shaped.</p></tp:treatment-sec><tp:treatment-sec sec-type="distribution" id="SECID0EGPAG"><title>Distribution.</title><p>China: Xizang and Yunnan.</p></tp:treatment-sec><tp:treatment-sec><!--Section generated to contain objects referenced in tp:taxon-treatment.--><fig id="F1" position="float" orientation="portrait"><object-id xmlns:xlink="http://www.w3.org/1999/xlink" content-type="doi" xlink:type="simple">10.3897/zookeys.936.48577.figure1</object-id><object-id xmlns:xlink="http://www.w3.org/1999/xlink" content-type="arpha" xlink:type="simple">7727BCA3-0862-5126-BB7C-E591BDE477FA</object-id><label>Figure 1.</label><caption><p>Habitus of <italic><tp:taxon-name><tp:taxon-name-part taxon-name-part-type="genus" reg="Sinocymbachus">Sinocymbachus</tp:taxon-name-part></tp:taxon-name></italic> spp. nov. <bold>A</bold><italic><tp:taxon-name><tp:taxon-name-part taxon-name-part-type="genus" reg="Sinocymbachus">S.</tp:taxon-name-part> <tp:taxon-name-part taxon-name-part-type="species" reg="fanjingshanensis">fanjingshanensis</tp:taxon-name-part></tp:taxon-name></italic> sp. nov. <bold>B</bold><italic><tp:taxon-name><tp:taxon-name-part taxon-name-part-type="genus" reg="Sinocymbachus">S.</tp:taxon-name-part> <tp:taxon-name-part taxon-name-part-type="species" reg="longipennis">longipennis</tp:taxon-name-part></tp:taxon-name></italic> sp. nov. <bold>C</bold><italic><tp:taxon-name><tp:taxon-name-part taxon-name-part-type="genus" reg="Sinocymbachus">S.</tp:taxon-name-part> <tp:taxon-name-part taxon-name-part-type="species" reg="sinicus">sinicus</tp:taxon-name-part></tp:taxon-name></italic> sp. nov. <bold>D</bold><italic><tp:taxon-name><tp:taxon-name-part taxon-name-part-type="genus" reg="Sinocymbachus">S.</tp:taxon-name-part> <tp:taxon-name-part taxon-name-part-type="species" reg="wangyinjiei">wangyinjiei</tp:taxon-name-part></tp:taxon-name></italic> sp. nov. <bold>1</bold> male <bold>2</bold> female. Scale bar: 2 mm.</p></caption><graphic xmlns:xlink="http://www.w3.org/1999/xlink" xlink:href="zookeys-936-077-g001.jpg" position="float" orientation="portrait" xlink:type="simple" id="oo_415312.jpg"><uri content-type="original_file" xlink:type="simple">https://binary.pensoft.net/fig/415312</uri></graphic></fig><fig id="F2" position="float" orientation="portrait"><object-id xmlns:xlink="http://www.w3.org/1999/xlink" content-type="doi" xlink:type="simple">10.3897/zookeys.936.48577.figure2</object-id><object-id xmlns:xlink="http://www.w3.org/1999/xlink" content-type="arpha" xlink:type="simple">27886E5F-59F9-5F77-8E8C-B6CF9015AD26</object-id><label>Figure 2.</label><caption><p>Left antenna of <italic><tp:taxon-name><tp:taxon-name-part taxon-name-part-type="genus" reg="Sinocymbachus">Sinocymbachus</tp:taxon-name-part></tp:taxon-name></italic> spp. nov. (ventral view) <bold>A</bold><italic><tp:taxon-name><tp:taxon-name-part taxon-name-part-type="genus" reg="Sinocymbachus">S.</tp:taxon-name-part> <tp:taxon-name-part taxon-name-part-type="species" reg="fanjingshanensis">fanjingshanensis</tp:taxon-name-part></tp:taxon-name></italic> sp. nov. <bold>B</bold><italic><tp:taxon-name><tp:taxon-name-part taxon-name-part-type="genus" reg="Sinocymbachus">S.</tp:taxon-name-part> <tp:taxon-name-part taxon-name-part-type="species" reg="longipennis">longipennis</tp:taxon-name-part></tp:taxon-name></italic> sp. nov. <bold>C</bold><italic><tp:taxon-name><tp:taxon-name-part taxon-name-part-type="genus" reg="Sinocymbachus">S.</tp:taxon-name-part> <tp:taxon-name-part taxon-name-part-type="species" reg="sinicus">sinicus</tp:taxon-name-part></tp:taxon-name></italic> sp. nov. <bold>D</bold><italic><tp:taxon-name><tp:taxon-name-part taxon-name-part-type="genus" reg="Sinocymbachus">S.</tp:taxon-name-part> <tp:taxon-name-part taxon-name-part-type="species" reg="wangyinjiei">wangyinjiei</tp:taxon-name-part></tp:taxon-name></italic> sp. nov.</p></caption><graphic xmlns:xlink="http://www.w3.org/1999/xlink" xlink:href="zookeys-936-077-g002.jpg" position="float" orientation="portrait" xlink:type="simple" id="oo_415313.jpg"><uri content-type="original_file" xlink:type="simple">https://binary.pensoft.net/fig/415313</uri></graphic></fig><fig id="F3" position="float" orientation="portrait"><object-id xmlns:xlink="http://www.w3.org/1999/xlink" content-type="doi" xlink:type="simple">10.3897/zookeys.936.48577.figure3</object-id><object-id xmlns:xlink="http://www.w3.org/1999/xlink" content-type="arpha" xlink:type="simple">FE9DFF07-9248-5A8C-A985-B6D55088D0B2</object-id><label>Figure 3.</label><caption><p>Prosternal and mesoventral process of <italic><tp:taxon-name><tp:taxon-name-part taxon-name-part-type="genus" reg="Sinocymbachus">Sinocymbachus</tp:taxon-name-part></tp:taxon-name></italic> spp. nov. <bold>A</bold><italic><tp:taxon-name><tp:taxon-name-part taxon-name-part-type="genus" reg="Sinocymbachus">S.</tp:taxon-name-part> <tp:taxon-name-part taxon-name-part-type="species" reg="fanjingshanensis">fanjingshanensis</tp:taxon-name-part></tp:taxon-name></italic> sp. nov. <bold>B</bold><italic><tp:taxon-name><tp:taxon-name-part taxon-name-part-type="genus" reg="Sinocymbachus">S.</tp:taxon-name-part> <tp:taxon-name-part taxon-name-part-type="species" reg="longipennis">longipennis</tp:taxon-name-part></tp:taxon-name></italic> sp. nov. <bold>C</bold><italic><tp:taxon-name><tp:taxon-name-part taxon-name-part-type="genus" reg="Sinocymbachus">S.</tp:taxon-name-part> <tp:taxon-name-part taxon-name-part-type="species" reg="sinicus">sinicus</tp:taxon-name-part></tp:taxon-name></italic> sp. nov. <bold>D</bold><italic><tp:taxon-name><tp:taxon-name-part taxon-name-part-type="genus" reg="Sinocymbachus">S.</tp:taxon-name-part> <tp:taxon-name-part taxon-name-part-type="species" reg="wangyinjiei">wangyinjiei</tp:taxon-name-part></tp:taxon-name></italic> sp. nov.</p></caption><graphic xmlns:xlink="http://www.w3.org/1999/xlink" xlink:href="zookeys-936-077-g003.jpg" position="float" orientation="portrait" xlink:type="simple" id="oo_415314.jpg"><uri content-type="original_file" xlink:type="simple">https://binary.pensoft.net/fig/415314</uri></graphic></fig><fig id="F4" position="float" orientation="portrait"><object-id xmlns:xlink="http://www.w3.org/1999/xlink" content-type="doi" xlink:type="simple">10.3897/zookeys.936.48577.figure4</object-id><object-id xmlns:xlink="http://www.w3.org/1999/xlink" content-type="arpha" xlink:type="simple">36AB489C-D676-5564-ADD6-E5D357D517D4</object-id><label>Figure 4.</label><caption><p>Male mesotibia of <italic><tp:taxon-name><tp:taxon-name-part taxon-name-part-type="genus" reg="Sinocymbachus">Sinocymbachus</tp:taxon-name-part></tp:taxon-name></italic> spp. nov. <bold>A</bold><italic><tp:taxon-name><tp:taxon-name-part taxon-name-part-type="genus" reg="Sinocymbachus">S.</tp:taxon-name-part> <tp:taxon-name-part taxon-name-part-type="species" reg="fanjingshanensis">fanjingshanensis</tp:taxon-name-part></tp:taxon-name></italic> sp. nov. <bold>B</bold><italic><tp:taxon-name><tp:taxon-name-part taxon-name-part-type="genus" reg="Sinocymbachus">S.</tp:taxon-name-part> <tp:taxon-name-part taxon-name-part-type="species" reg="longipennis">longipennis</tp:taxon-name-part></tp:taxon-name></italic> sp. nov. <bold>C</bold><italic><tp:taxon-name><tp:taxon-name-part taxon-name-part-type="genus" reg="Sinocymbachus">S.</tp:taxon-name-part> <tp:taxon-name-part taxon-name-part-type="species" reg="sinicus">sinicus</tp:taxon-name-part></tp:taxon-name></italic> sp. nov. <bold>D</bold><italic><tp:taxon-name><tp:taxon-name-part taxon-name-part-type="genus" reg="Sinocymbachus">S.</tp:taxon-name-part> <tp:taxon-name-part taxon-name-part-type="species" reg="wangyinjiei">wangyinjiei</tp:taxon-name-part></tp:taxon-name></italic> sp. nov. <bold>1</bold> left <bold>2</bold> right.</p></caption><graphic xmlns:xlink="http://www.w3.org/1999/xlink" xlink:href="zookeys-936-077-g004.jpg" position="float" orientation="portrait" xlink:type="simple" id="oo_415315.jpg"><uri content-type="original_file" xlink:type="simple">https://binary.pensoft.net/fig/415315</uri></graphic></fig><fig id="F5" position="float" orientation="portrait"><object-id xmlns:xlink="http://www.w3.org/1999/xlink" content-type="doi" xlink:type="simple">10.3897/zookeys.936.48577.figure5</object-id><object-id xmlns:xlink="http://www.w3.org/1999/xlink" content-type="arpha" xlink:type="simple">3765D637-A6D4-51BB-9A1E-CF34D1E3BEA5</object-id><label>Figure 5.</label><caption><p>Male ventrite V of abdomen of <italic><tp:taxon-name><tp:taxon-name-part taxon-name-part-type="genus" reg="Sinocymbachus">Sinocymbachus</tp:taxon-name-part></tp:taxon-name></italic> spp. nov. <bold>A</bold><italic><tp:taxon-name><tp:taxon-name-part taxon-name-part-type="genus" reg="Sinocymbachus">S.</tp:taxon-name-part> <tp:taxon-name-part taxon-name-part-type="species" reg="fanjingshanensis">fanjingshanensis</tp:taxon-name-part></tp:taxon-name></italic> sp. nov. <bold>B</bold><italic><tp:taxon-name><tp:taxon-name-part taxon-name-part-type="genus" reg="Sinocymbachus">S.</tp:taxon-name-part> <tp:taxon-name-part taxon-name-part-type="species" reg="longipennis">longipennis</tp:taxon-name-part></tp:taxon-name></italic> sp. nov. <bold>C</bold><italic><tp:taxon-name><tp:taxon-name-part taxon-name-part-type="genus" reg="Sinocymbachus">S.</tp:taxon-name-part> <tp:taxon-name-part taxon-name-part-type="species" reg="sinicus">sinicus</tp:taxon-name-part></tp:taxon-name></italic> sp. nov. <bold>D</bold><italic><tp:taxon-name><tp:taxon-name-part taxon-name-part-type="genus" reg="Sinocymbachus">S.</tp:taxon-name-part> <tp:taxon-name-part taxon-name-part-type="species" reg="wangyinjiei">wangyinjiei</tp:taxon-name-part></tp:taxon-name></italic> sp. nov. <bold>1</bold> male <bold>2</bold> female.</p></caption><graphic xmlns:xlink="http://www.w3.org/1999/xlink" xlink:href="zookeys-936-077-g005.jpg" position="float" orientation="portrait" xlink:type="simple" id="oo_415316.jpg"><uri content-type="original_file" xlink:type="simple">https://binary.pensoft.net/fig/415316</uri></graphic></fig><fig id="F6" position="float" orientation="portrait"><object-id xmlns:xlink="http://www.w3.org/1999/xlink" content-type="doi" xlink:type="simple">10.3897/zookeys.936.48577.figure6</object-id><object-id xmlns:xlink="http://www.w3.org/1999/xlink" content-type="arpha" xlink:type="simple">96CDD7BB-36A8-56F5-8C82-62E146ECDE98</object-id><label>Figure 6.</label><caption><p>Aedeagus of <italic><tp:taxon-name><tp:taxon-name-part taxon-name-part-type="genus" reg="Sinocymbachus">Sinocymbachus</tp:taxon-name-part></tp:taxon-name></italic> spp. nov. <bold>A</bold><italic><tp:taxon-name><tp:taxon-name-part taxon-name-part-type="genus" reg="Sinocymbachus">S.</tp:taxon-name-part> <tp:taxon-name-part taxon-name-part-type="species" reg="fanjingshanensis">fanjingshanensis</tp:taxon-name-part></tp:taxon-name></italic> sp. nov. <bold>B</bold><italic><tp:taxon-name><tp:taxon-name-part taxon-name-part-type="genus" reg="Sinocymbachus">S.</tp:taxon-name-part> <tp:taxon-name-part taxon-name-part-type="species" reg="longipennis">longipennis</tp:taxon-name-part></tp:taxon-name></italic> sp. nov. <bold>C</bold><italic><tp:taxon-name><tp:taxon-name-part taxon-name-part-type="genus" reg="Sinocymbachus">S.</tp:taxon-name-part> <tp:taxon-name-part taxon-name-part-type="species" reg="sinicus">sinicus</tp:taxon-name-part></tp:taxon-name></italic> sp. nov. <bold>D</bold><italic><tp:taxon-name><tp:taxon-name-part taxon-name-part-type="genus" reg="Sinocymbachus">S.</tp:taxon-name-part> <tp:taxon-name-part taxon-name-part-type="species" reg="wangyinjiei">wangyinjiei</tp:taxon-name-part></tp:taxon-name></italic> sp. nov. <bold>1</bold> ventral view <bold>2</bold> lateral view. Scale bar: 1 mm.</p></caption><graphic xmlns:xlink="http://www.w3.org/1999/xlink" xlink:href="zookeys-936-077-g006.jpg" position="float" orientation="portrait" xlink:type="simple" id="oo_415317.jpg"><uri content-type="original_file" xlink:type="simple">https://binary.pensoft.net/fig/415317</uri></graphic></fig></tp:treatment-sec></tp:taxon-treatment>
