# Supplementary material for: A review of the genus Sinocymbachus Strohecker & Chûjô with description of four new species (Coleoptera, Endomychidae)
Source: Zookeys. 2020 May 28;936:77–109. doi: 10.3897/zookeys.936.48577 (PMC7272477; doi:10.3897/zookeys.936.48577)
Supplement: XML Treatment for Sinocymbachus angustefasciatus [file zookeys.936.48577-treatment6.xml]

<!DOCTYPE tp:taxon-treatment
  PUBLIC "-//TaxonX//DTD Taxonomic Treatment Publishing DTD v0 20100105//EN" "tax-treatment-NSO.dtd">
<tp:taxon-treatment xmlns:tp="http://www.plazi.org/taxpub"><tp:treatment-meta><kwd-group><label>Taxon classification</label><kwd><named-content xmlns:xlink="http://www.w3.org/1999/xlink" content-type="kingdom">Animalia</named-content></kwd><kwd><named-content xmlns:xlink="http://www.w3.org/1999/xlink" content-type="order">Coleoptera</named-content></kwd></kwd-group><mixed-citation publication-type="journal"><person-group><name><surname>Chang</surname><given-names>Ling-Xiao</given-names></name><name><surname>Bi</surname><given-names>Wen-Xuan</given-names></name><name><surname>Ren</surname><given-names>Guo-Dong</given-names></name></person-group><article-title>A review of the genus <italic><tp:taxon-name><tp:taxon-name-part taxon-name-part-type="genus" reg="Sinocymbachus">Sinocymbachus</tp:taxon-name-part></tp:taxon-name></italic> Strohecker &amp; Chûjô with description of four new species (<tp:taxon-name><tp:taxon-name-part taxon-name-part-type="order">Coleoptera</tp:taxon-name-part></tp:taxon-name>, <tp:taxon-name><tp:taxon-name-part taxon-name-part-type="family">Endomychidae</tp:taxon-name-part></tp:taxon-name>)</article-title><source>Zookeys</source><day>28</day><month>5</month><year>2020</year><volume>936</volume><fpage>77</fpage><lpage>109</lpage><pub-id pub-id-type="doi">10.3897/zookeys.936.48577</pub-id></mixed-citation></tp:treatment-meta><tp:nomenclature><tp:taxon-name><object-id xmlns:xlink="http://www.w3.org/1999/xlink" content-type="arpha" xlink:type="simple">1366539C-8DBE-5A54-8EAA-5FB514D8F21B</object-id>
            <tp:taxon-name-part taxon-name-part-type="genus" reg="Sinocymbachus">Sinocymbachus</tp:taxon-name-part>
            <tp:taxon-name-part taxon-name-part-type="species" reg="angustefasciatus">angustefasciatus</tp:taxon-name-part>
          </tp:taxon-name><tp:taxon-authority>(Pic, 1940)</tp:taxon-authority><xref ref-type="fig" rid="F12">Figures 12A</xref><xref ref-type="fig" rid="F13">, 13A</xref><xref ref-type="fig" rid="F14">, 14A</xref><xref ref-type="fig" rid="F15">, 15A</xref><xref ref-type="fig" rid="F16">, 16A</xref><xref ref-type="fig" rid="F17">, 17A</xref><xref ref-type="fig" rid="F18">, 18A</xref><tp:nomenclature-citation-list><tp:nomenclature-citation><tp:taxon-name>
                <tp:taxon-name-part taxon-name-part-type="genus" reg="Engonius">Engonius</tp:taxon-name-part> <tp:taxon-name-part taxon-name-part-type="species" reg="angustefasciatus">angustefasciatus</tp:taxon-name-part></tp:taxon-name><comment>Pic, 1940: 11.</comment></tp:nomenclature-citation><tp:nomenclature-citation><tp:taxon-name>
                <tp:taxon-name-part taxon-name-part-type="genus" reg="Sinocymbachus">Sinocymbachus</tp:taxon-name-part> <tp:taxon-name-part taxon-name-part-type="species" reg="angustefasciatus">angustefasciatus</tp:taxon-name-part></tp:taxon-name><comment>: <xref ref-type="bibr" rid="B14">Strohecker and Chûjô 1970</xref>: 517.</comment></tp:nomenclature-citation></tp:nomenclature-citation-list></tp:nomenclature><tp:treatment-sec sec-type="diagnosis" id="SECID0EL1AG"><title>Diagnosis.</title><p><italic><tp:taxon-name><tp:taxon-name-part taxon-name-part-type="genus" reg="Sinocymbachus">Sinocymbachus</tp:taxon-name-part> <tp:taxon-name-part taxon-name-part-type="species" reg="angustefasciatus">angustefasciatus</tp:taxon-name-part></tp:taxon-name></italic> is most similar to <italic><tp:taxon-name><tp:taxon-name-part taxon-name-part-type="genus" reg="Sinocymbachus">S.</tp:taxon-name-part> <tp:taxon-name-part taxon-name-part-type="species" reg="fanjingshanensis">fanjingshanensis</tp:taxon-name-part></tp:taxon-name></italic> sp. nov., <italic><tp:taxon-name><tp:taxon-name-part taxon-name-part-type="genus" reg="Sinocymbachus">S.</tp:taxon-name-part> <tp:taxon-name-part taxon-name-part-type="species" reg="longipennis">longipennis</tp:taxon-name-part></tp:taxon-name></italic> sp. nov., <italic><tp:taxon-name><tp:taxon-name-part taxon-name-part-type="genus" reg="Sinocymbachus">S.</tp:taxon-name-part> <tp:taxon-name-part taxon-name-part-type="species" reg="quadriundulatus">quadriundulatus</tp:taxon-name-part></tp:taxon-name></italic> and <italic><tp:taxon-name><tp:taxon-name-part taxon-name-part-type="genus" reg="Sinocymbachus">S.</tp:taxon-name-part> <tp:taxon-name-part taxon-name-part-type="species" reg="wangyinjiei">wangyinjiei</tp:taxon-name-part></tp:taxon-name></italic> sp. nov. by having transverse elytral maculae. However, <italic><tp:taxon-name><tp:taxon-name-part taxon-name-part-type="genus" reg="Sinocymbachus">S.</tp:taxon-name-part> <tp:taxon-name-part taxon-name-part-type="species" reg="angustefasciatus">angustefasciatus</tp:taxon-name-part></tp:taxon-name></italic> differs from <italic><tp:taxon-name><tp:taxon-name-part taxon-name-part-type="genus" reg="Sinocymbachus">S.</tp:taxon-name-part> <tp:taxon-name-part taxon-name-part-type="species" reg="fanjingshanensis">fanjingshanensis</tp:taxon-name-part></tp:taxon-name></italic> sp. nov. by the body opaque (vs. body shiny); left mesotibia in male not excised (vs. widely excised); from <italic><tp:taxon-name><tp:taxon-name-part taxon-name-part-type="genus" reg="Sinocymbachus">S.</tp:taxon-name-part> <tp:taxon-name-part taxon-name-part-type="species" reg="longipennis">longipennis</tp:taxon-name-part></tp:taxon-name></italic> sp. nov. by the oval elytra with sides distinctly curved (vs. long oval, nearly parallel); left mesotibia in male not excised (vs. widely excised); from <italic><tp:taxon-name><tp:taxon-name-part taxon-name-part-type="genus" reg="Sinocymbachus">S.</tp:taxon-name-part> <tp:taxon-name-part taxon-name-part-type="species" reg="quadriundulatus">quadriundulatus</tp:taxon-name-part></tp:taxon-name></italic> by the body opaque (vs. body shiny); mesotibial tooth in male symmetric (vs. asymmetric); from <italic><tp:taxon-name><tp:taxon-name-part taxon-name-part-type="genus" reg="Sinocymbachus">S.</tp:taxon-name-part> <tp:taxon-name-part taxon-name-part-type="species" reg="wangyinjiei">wangyinjiei</tp:taxon-name-part></tp:taxon-name></italic> sp. nov. in having the body opaque (vs. body shiny); mesotibia in male not excised (vs. deeply excised).</p></tp:treatment-sec><tp:treatment-sec sec-type="Length" id="SECID0E64AG"><title>Length.</title><p>9.2–10.6 mm; width: 4.9 mm.</p></tp:treatment-sec><tp:treatment-sec sec-type="material" id="SECID0EE5AG"><title>Material examined.</title><p><bold>China: Sichuan Province.</bold> Qingchuan County, 13.VII.2013, Jun-Xia Zhang leg. (1 female, <abbrev xmlns:xlink="http://www.w3.org/1999/xlink" content-type="institution" xlink:title="Museum of Heibei University, Baoding, China" id="ABBRID0EM5AG" xlink:type="simple">MHBU</abbrev>); Wolong Nature Reserve, 18.VII.2013, Yun-Xia Zhang leg. (1 female, <abbrev xmlns:xlink="http://www.w3.org/1999/xlink" content-type="institution" xlink:title="Museum of Heibei University, Baoding, China" id="ABBRID0ER5AG" xlink:type="simple">MHBU</abbrev>); Wolong, 6–8.VIII.2004, Xiu-Juan Yang &amp; Hui-Ran Hua leg. (2 males, <abbrev xmlns:xlink="http://www.w3.org/1999/xlink" content-type="institution" xlink:title="Museum of Heibei University, Baoding, China" id="ABBRID0EW5AG" xlink:type="simple">MHBU</abbrev>); Kangding, Pengta, 28.VIII.2005, Fu-Ming Shi leg. (10 males, <abbrev xmlns:xlink="http://www.w3.org/1999/xlink" content-type="institution" xlink:title="Museum of Heibei University, Baoding, China" id="ABBRID0E25AG" xlink:type="simple">MHBU</abbrev>); ditto except 29.VIII.2005 (17 males, <abbrev xmlns:xlink="http://www.w3.org/1999/xlink" content-type="institution" xlink:title="Museum of Heibei University, Baoding, China" id="ABBRID0EA6AG" xlink:type="simple">MHBU</abbrev>); ditto except 30.VIII.2005 (5 males, <abbrev xmlns:xlink="http://www.w3.org/1999/xlink" content-type="institution" xlink:title="Museum of Heibei University, Baoding, China" id="ABBRID0EF6AG" xlink:type="simple">MHBU</abbrev>); ditto except 31.VIII.2005 (7 males <abbrev xmlns:xlink="http://www.w3.org/1999/xlink" content-type="institution" xlink:title="Museum of Heibei University, Baoding, China" id="ABBRID0EK6AG" xlink:type="simple">MHBU</abbrev>); ditto except 1.IX.2005 (24 males, <abbrev xmlns:xlink="http://www.w3.org/1999/xlink" content-type="institution" xlink:title="Museum of Heibei University, Baoding, China" id="ABBRID0EP6AG" xlink:type="simple">MHBU</abbrev>); Yajiang, Decha, 7.IX.2005, Fu-Ming Shi leg. (2 males, <abbrev xmlns:xlink="http://www.w3.org/1999/xlink" content-type="institution" xlink:title="Museum of Heibei University, Baoding, China" id="ABBRID0EU6AG" xlink:type="simple">MHBU</abbrev>); Jiulong, Hongba, 23.IX.2008, Fu-Ming Shi leg. (1 male, <abbrev xmlns:xlink="http://www.w3.org/1999/xlink" content-type="institution" xlink:title="Museum of Heibei University, Baoding, China" id="ABBRID0EZ6AG" xlink:type="simple">MHBU</abbrev>); ditto except 25.IX.2008 (1 female, <abbrev xmlns:xlink="http://www.w3.org/1999/xlink" content-type="institution" xlink:title="Museum of Heibei University, Baoding, China" id="ABBRID0E56AG" xlink:type="simple">MHBU</abbrev>); Kangding, alt. 2624 m, 31.VII.2010, Fu-Ming Shi &amp; Yong-Sheng Pan leg. (1 male, <abbrev xmlns:xlink="http://www.w3.org/1999/xlink" content-type="institution" xlink:title="Museum of Heibei University, Baoding, China" id="ABBRID0EDABG" xlink:type="simple">MHBU</abbrev>); Shimian Conty, Liziping, 13.VIII.2010, Fu-Ming Shi leg. (2 males, <abbrev xmlns:xlink="http://www.w3.org/1999/xlink" content-type="institution" xlink:title="Museum of Heibei University, Baoding, China" id="ABBRID0EIABG" xlink:type="simple">MHBU</abbrev>); Baoxing Country, Ganyanggou, <named-content xmlns:xlink="http://www.w3.org/1999/xlink" content-type="dwc:verbatimCoordinates" xlink:type="simple"><named-content content-type="geo-json" specific-use="{&#34;type&#34;:&#34;Point&#34;,&#34;coordinates&#34;:[102.633333,30.400000]}" id="NCID0EQABG" xlink:type="simple">30°24'N, 102°38'E</named-content></named-content>, alt. 2000 m, 28.VI.2012, Huang Hao leg. (1 female, <abbrev xmlns:xlink="http://www.w3.org/1999/xlink" content-type="institution" xlink:title="Shanghai Normal University, China, Shanghai" id="ABBRID0EVABG" xlink:type="simple">SHNU</abbrev>); Shimian Country, Liziping, <named-content xmlns:xlink="http://www.w3.org/1999/xlink" content-type="dwc:verbatimCoordinates" xlink:type="simple"><named-content content-type="geo-json" specific-use="{&#34;type&#34;:&#34;Point&#34;,&#34;coordinates&#34;:[102.216667,28.916667]}" id="NCID0E4ABG" xlink:type="simple">28°55'N, 102°13'E</named-content></named-content>, alt. 2600 m, 15.VII.2012, Peng, Dai &amp; Yin leg. (1 female, <abbrev xmlns:xlink="http://www.w3.org/1999/xlink" content-type="institution" xlink:title="Shanghai Normal University, China, Shanghai" id="ABBRID0ECBBG" xlink:type="simple">SHNU</abbrev>)；Shimian Country, Caoke Township, Tuanjie Village, 25.VIII.2016, Jian-Yue Qiu &amp; Hao Xu leg. (1 male, <abbrev xmlns:xlink="http://www.w3.org/1999/xlink" xlink:title="Collection of Ling-Xiao Chang, Beijing, China" id="ABBRID0EHBBG" xlink:type="simple">CCLX</abbrev>); Fengtongzhai, Mahuanggou, 30.VII.2016, Cai-Xia Yuan leg. (1 female, <abbrev xmlns:xlink="http://www.w3.org/1999/xlink" content-type="institution" xlink:title="Museum of Heibei University, Baoding, China" id="ABBRID0ELBBG" xlink:type="simple">MHBU</abbrev>); ditto except 31.VII.2016 (2 males, 2 females, <abbrev xmlns:xlink="http://www.w3.org/1999/xlink" content-type="institution" xlink:title="Museum of Heibei University, Baoding, China" id="ABBRID0EQBBG" xlink:type="simple">MHBU</abbrev>); Liziping, Zimaping, 31.VII.2016, Cai-Xia Yuan et al. leg. (1 female, <abbrev xmlns:xlink="http://www.w3.org/1999/xlink" content-type="institution" xlink:title="Museum of Heibei University, Baoding, China" id="ABBRID0EVBBG" xlink:type="simple">MHBU</abbrev>); Kangding, 2500–2700 m, 18.VIII.2014, Wen-Xuan Bi leg. (6 males, 9 females, <abbrev xmlns:xlink="http://www.w3.org/1999/xlink" xlink:title="Collection of Wen-Xuan Bi, Shanghai, China" id="ABBRID0E1BBG" xlink:type="simple">CBWX</abbrev>); Tianquan County, Labahe, 2060 m, 28–30.VII.2007, Liu, Zhang, Zhou &amp; Bi leg. (2 males, 1 female, <abbrev xmlns:xlink="http://www.w3.org/1999/xlink" xlink:title="Collection of Wen-Xuan Bi, Shanghai, China" id="ABBRID0E5BBG" xlink:type="simple">CBWX</abbrev>); Emeishan, Huayanding, 1914 m, 15.VIII.2011, Hao Huang leg. (1 male, <abbrev xmlns:xlink="http://www.w3.org/1999/xlink" xlink:title="Collection of Chang-Chin Chen, Tianjin, China" id="ABBRID0ECCBG" xlink:type="simple">CCCC</abbrev>); Baoxing, Jiajinshan, Mahuanggou, 27.VI.2012, Xiao-Dong Yang leg. (1 male, <abbrev xmlns:xlink="http://www.w3.org/1999/xlink" xlink:title="Collection of Chang-Chin Chen, Tianjin, China" id="ABBRID0EGCBG" xlink:type="simple">CCCC</abbrev>); <bold>Yunnan Province</bold>: Yiliang, Xiaocaoba, 24.VIII.2013, Xun Bian &amp; Guang-Lin Xie leg. (1 male, <abbrev xmlns:xlink="http://www.w3.org/1999/xlink" content-type="institution" xlink:title="Museum of Heibei University, Baoding, China" id="ABBRID0EMCBG" xlink:type="simple">MHBU</abbrev>); Chongzhou, Jiguanshan, Shaoyaogou, 29.V.2016, Fu-Ming Shi leg. (3 males, 1 female, <abbrev xmlns:xlink="http://www.w3.org/1999/xlink" content-type="institution" xlink:title="Museum of Heibei University, Baoding, China" id="ABBRID0ERCBG" xlink:type="simple">MHBU</abbrev>); ditto except 31.V.2016 (5 males, <abbrev xmlns:xlink="http://www.w3.org/1999/xlink" content-type="institution" xlink:title="Museum of Heibei University, Baoding, China" id="ABBRID0EWCBG" xlink:type="simple">MHBU</abbrev>); Shimian, Liziping Protection Station, Gongyihai Station, Liu et al. leg. (1 male, SHEM 24348709); Tianquan County, Labahe, alt. 2100 m, 28–30.VII.2007, Liu et al. leg. (1 female, SHEM24348710); ditto except (1 male, SHEM24348711); ditto except (1 male, SHEM24348712); Shimian Hsien, Liziping N.R., Gongyihai Refuge, <named-content xmlns:xlink="http://www.w3.org/1999/xlink" content-type="dwc:verbatimCoordinates" xlink:type="simple"><named-content content-type="geo-json" specific-use="{&#34;type&#34;:&#34;Point&#34;,&#34;coordinates&#34;:[102.384753,29.025211]}" id="NCID0E5CBG" xlink:type="simple">29°01'30.76"N, 102°23'05.11"E</named-content></named-content>, 2056 m, mixed leaf litter, sifted, 25.VII.2016, Zhou, Jiang, Liu &amp; Gao leg. (3 males, 4 females, <abbrev xmlns:xlink="http://www.w3.org/1999/xlink" content-type="institution" xlink:title="Shanghai Normal University, China, Shanghai" id="ABBRID0EDDBG" xlink:type="simple">SHNU</abbrev>); Shimian Hsien, Liziping N.R., Gongyihai-Mamadi, <named-content xmlns:xlink="http://www.w3.org/1999/xlink" content-type="dwc:verbatimCoordinates" xlink:type="simple"><named-content content-type="geo-json" specific-use="{&#34;type&#34;:&#34;Point&#34;,&#34;coordinates&#34;:[102.409422,28.990153]}" id="NCID0ELDBG" xlink:type="simple">28°59'24.55"N, 102°24'33.92"E</named-content></named-content>, 2056–2615m, 24.VII.2016, Zhou, Jiang, Liu &amp; Gao leg. (3 males, 2 females, <abbrev xmlns:xlink="http://www.w3.org/1999/xlink" content-type="institution" xlink:title="Shanghai Normal University, China, Shanghai" id="ABBRID0EQDBG" xlink:type="simple">SHNU</abbrev>); Baoxing Hsien, Fengtongzhai N.R., Dashuigou, <named-content xmlns:xlink="http://www.w3.org/1999/xlink" content-type="dwc:verbatimCoordinates" xlink:type="simple"><named-content content-type="geo-json" specific-use="{&#34;type&#34;:&#34;Point&#34;,&#34;coordinates&#34;:[102.881922,30.572764]}" id="NCID0EYDBG" xlink:type="simple">30°34'21.95"N, 102°52'54.92"E</named-content></named-content>, 1594 m, 31.VII.2016, Zhou, Jiang, Liu &amp; Gao leg. (1 male, <abbrev xmlns:xlink="http://www.w3.org/1999/xlink" content-type="institution" xlink:title="Shanghai Normal University, China, Shanghai" id="ABBRID0E4DBG" xlink:type="simple">SHNU</abbrev>); <bold>Shaanxi Province</bold>: Ningshan, Pingheliang, <named-content xmlns:xlink="http://www.w3.org/1999/xlink" content-type="dwc:verbatimCoordinates" xlink:type="simple"><named-content content-type="geo-json" specific-use="{&#34;type&#34;:&#34;Point&#34;,&#34;coordinates&#34;:[108.491827,33.479148]}" id="NCID0EHEBG" xlink:type="simple">33.479148N, 108.491827E</named-content></named-content>, alt. 2388m, 15.VIII.2013, Xi-Chao Zhu &amp; Ying Tian leg. (2 males, <abbrev xmlns:xlink="http://www.w3.org/1999/xlink" content-type="institution" xlink:title="Museum of Heibei University, Baoding, China" id="ABBRID0EMEBG" xlink:type="simple">MHBU</abbrev>); Liuba, Caishenmiao, <named-content xmlns:xlink="http://www.w3.org/1999/xlink" content-type="dwc:verbatimCoordinates" xlink:type="simple"><named-content content-type="geo-json" specific-use="{&#34;type&#34;:&#34;Point&#34;,&#34;coordinates&#34;:[107.203083,33.724167]}" id="NCID0EUEBG" xlink:type="simple">33°43'27.0"N, 107°12'11.1"E</named-content></named-content>, alt. 1212m, 17.VIII.2013, Xi-Chao Zhu &amp; Ying Tian leg. (1 female, <abbrev xmlns:xlink="http://www.w3.org/1999/xlink" content-type="institution" xlink:title="Museum of Heibei University, Baoding, China" id="ABBRID0EZEBG" xlink:type="simple">MHBU</abbrev>).</p></tp:treatment-sec><tp:treatment-sec sec-type="distribution" id="SECID0E5EBG"><title>Distribution.</title><p>China: Sichuan. First records from Yunnan and Shaanxi Provinces of China.</p></tp:treatment-sec><tp:treatment-sec><!--Section generated to contain objects referenced in tp:taxon-treatment.--><fig id="F12" position="float" orientation="portrait"><object-id xmlns:xlink="http://www.w3.org/1999/xlink" content-type="doi" xlink:type="simple">10.3897/zookeys.936.48577.figure12</object-id><object-id xmlns:xlink="http://www.w3.org/1999/xlink" content-type="arpha" xlink:type="simple">6D93695C-49E5-5D28-AA00-39D2F504325F</object-id><label>Figure 12.</label><caption><p>Left antenna of <italic><tp:taxon-name><tp:taxon-name-part taxon-name-part-type="genus" reg="Sinocymbachus">Sinocymbachus</tp:taxon-name-part></tp:taxon-name></italic> spp. (dorsal view) <bold>A</bold><italic><tp:taxon-name><tp:taxon-name-part taxon-name-part-type="genus" reg="Sinocymbachus">S.</tp:taxon-name-part> <tp:taxon-name-part taxon-name-part-type="species" reg="angustefasciatus">angustefasciatus</tp:taxon-name-part></tp:taxon-name></italic><bold>B</bold><italic><tp:taxon-name><tp:taxon-name-part taxon-name-part-type="genus" reg="Sinocymbachus">S.</tp:taxon-name-part> <tp:taxon-name-part taxon-name-part-type="species" reg="bimaculatus">bimaculatus</tp:taxon-name-part></tp:taxon-name></italic><bold>C</bold><italic><tp:taxon-name><tp:taxon-name-part taxon-name-part-type="genus" reg="Sinocymbachus">S.</tp:taxon-name-part> <tp:taxon-name-part taxon-name-part-type="species" reg="decorus">decorus</tp:taxon-name-part></tp:taxon-name></italic><bold>D</bold><italic><tp:taxon-name><tp:taxon-name-part taxon-name-part-type="genus" reg="Sinocymbachus">S.</tp:taxon-name-part> <tp:taxon-name-part taxon-name-part-type="species" reg="excisipes">excisipes</tp:taxon-name-part></tp:taxon-name></italic><bold>E</bold><italic><tp:taxon-name><tp:taxon-name-part taxon-name-part-type="genus" reg="Sinocymbachus">S.</tp:taxon-name-part> <tp:taxon-name-part taxon-name-part-type="species" reg="humerosus">humerosus</tp:taxon-name-part></tp:taxon-name></italic><bold>F</bold><italic><tp:taxon-name><tp:taxon-name-part taxon-name-part-type="genus" reg="Sinocymbachus">S.</tp:taxon-name-part> <tp:taxon-name-part taxon-name-part-type="species" reg="luteomaculatus">luteomaculatus</tp:taxon-name-part></tp:taxon-name></italic><bold>G</bold><italic><tp:taxon-name><tp:taxon-name-part taxon-name-part-type="genus" reg="Sinocymbachus">S.</tp:taxon-name-part> <tp:taxon-name-part taxon-name-part-type="species" reg="parvimaculatus">parvimaculatus</tp:taxon-name-part></tp:taxon-name></italic><bold>H</bold><italic><tp:taxon-name><tp:taxon-name-part taxon-name-part-type="genus" reg="Sinocymbachus">S.</tp:taxon-name-part> <tp:taxon-name-part taxon-name-part-type="species" reg="quadrimaculatus">quadrimaculatus</tp:taxon-name-part></tp:taxon-name></italic>.</p></caption><graphic xmlns:xlink="http://www.w3.org/1999/xlink" xlink:href="zookeys-936-077-g012.jpg" position="float" orientation="portrait" xlink:type="simple" id="oo_415323.jpg"><uri content-type="original_file" xlink:type="simple">https://binary.pensoft.net/fig/415323</uri></graphic></fig><fig id="F13" position="float" orientation="portrait"><object-id xmlns:xlink="http://www.w3.org/1999/xlink" content-type="doi" xlink:type="simple">10.3897/zookeys.936.48577.figure13</object-id><object-id xmlns:xlink="http://www.w3.org/1999/xlink" content-type="arpha" xlink:type="simple">148DA1B8-E0DC-5978-94D9-5D18C2333074</object-id><label>Figure 13.</label><caption><p>Pronotum of <italic><tp:taxon-name><tp:taxon-name-part taxon-name-part-type="genus" reg="Sinocymbachus">Sinocymbachus</tp:taxon-name-part></tp:taxon-name></italic> spp. <bold>A</bold><italic><tp:taxon-name><tp:taxon-name-part taxon-name-part-type="genus" reg="Sinocymbachus">S.</tp:taxon-name-part> <tp:taxon-name-part taxon-name-part-type="species" reg="angustefasciatus">angustefasciatus</tp:taxon-name-part></tp:taxon-name></italic><bold>B</bold><italic><tp:taxon-name><tp:taxon-name-part taxon-name-part-type="genus" reg="Sinocymbachus">S.</tp:taxon-name-part> <tp:taxon-name-part taxon-name-part-type="species" reg="bimaculatus">bimaculatus</tp:taxon-name-part></tp:taxon-name></italic><bold>C</bold><italic><tp:taxon-name><tp:taxon-name-part taxon-name-part-type="genus" reg="Sinocymbachus">S.</tp:taxon-name-part> <tp:taxon-name-part taxon-name-part-type="species" reg="decorus">decorus</tp:taxon-name-part></tp:taxon-name></italic><bold>D</bold><italic><tp:taxon-name><tp:taxon-name-part taxon-name-part-type="genus" reg="Sinocymbachus">S.</tp:taxon-name-part> <tp:taxon-name-part taxon-name-part-type="species" reg="excisipes">excisipes</tp:taxon-name-part></tp:taxon-name></italic><bold>E</bold><italic><tp:taxon-name><tp:taxon-name-part taxon-name-part-type="genus" reg="Sinocymbachus">S.</tp:taxon-name-part> <tp:taxon-name-part taxon-name-part-type="species" reg="humerosus">humerosus</tp:taxon-name-part></tp:taxon-name></italic><bold>F</bold><italic><tp:taxon-name><tp:taxon-name-part taxon-name-part-type="genus" reg="Sinocymbachus">S.</tp:taxon-name-part> <tp:taxon-name-part taxon-name-part-type="species" reg="luteomaculatus">luteomaculatus</tp:taxon-name-part></tp:taxon-name></italic><bold>G</bold><italic><tp:taxon-name><tp:taxon-name-part taxon-name-part-type="genus" reg="Sinocymbachus">S.</tp:taxon-name-part> <tp:taxon-name-part taxon-name-part-type="species" reg="parvimaculatus">parvimaculatus</tp:taxon-name-part></tp:taxon-name></italic><bold>H</bold><italic><tp:taxon-name><tp:taxon-name-part taxon-name-part-type="genus" reg="Sinocymbachus">S.</tp:taxon-name-part> <tp:taxon-name-part taxon-name-part-type="species" reg="quadrimaculatus">quadrimaculatus</tp:taxon-name-part></tp:taxon-name></italic>.</p></caption><graphic xmlns:xlink="http://www.w3.org/1999/xlink" xlink:href="zookeys-936-077-g013.jpg" position="float" orientation="portrait" xlink:type="simple" id="oo_415324.jpg"><uri content-type="original_file" xlink:type="simple">https://binary.pensoft.net/fig/415324</uri></graphic></fig><fig id="F14" position="float" orientation="portrait"><object-id xmlns:xlink="http://www.w3.org/1999/xlink" content-type="doi" xlink:type="simple">10.3897/zookeys.936.48577.figure14</object-id><object-id xmlns:xlink="http://www.w3.org/1999/xlink" content-type="arpha" xlink:type="simple">35E23719-C62E-57F0-8F1F-0BDFE0979783</object-id><label>Figure 14.</label><caption><p>Meso- and metaventrite of <italic><tp:taxon-name><tp:taxon-name-part taxon-name-part-type="genus" reg="Sinocymbachus">Sinocymbachus</tp:taxon-name-part></tp:taxon-name></italic> spp <bold>A</bold><italic><tp:taxon-name><tp:taxon-name-part taxon-name-part-type="genus" reg="Sinocymbachus">S.</tp:taxon-name-part> <tp:taxon-name-part taxon-name-part-type="species" reg="angustefasciatus">angustefasciatus</tp:taxon-name-part></tp:taxon-name></italic><bold>B</bold><italic><tp:taxon-name><tp:taxon-name-part taxon-name-part-type="genus" reg="Sinocymbachus">S.</tp:taxon-name-part> <tp:taxon-name-part taxon-name-part-type="species" reg="bimaculatus">bimaculatus</tp:taxon-name-part></tp:taxon-name></italic><bold>C</bold><italic><tp:taxon-name><tp:taxon-name-part taxon-name-part-type="genus" reg="Sinocymbachus">S.</tp:taxon-name-part> <tp:taxon-name-part taxon-name-part-type="species" reg="decorus">decorus</tp:taxon-name-part></tp:taxon-name></italic><bold>D</bold><italic><tp:taxon-name><tp:taxon-name-part taxon-name-part-type="genus" reg="Sinocymbachus">S.</tp:taxon-name-part> <tp:taxon-name-part taxon-name-part-type="species" reg="excisipes">excisipes</tp:taxon-name-part></tp:taxon-name></italic><bold>E</bold><italic><tp:taxon-name><tp:taxon-name-part taxon-name-part-type="genus" reg="Sinocymbachus">S.</tp:taxon-name-part> <tp:taxon-name-part taxon-name-part-type="species" reg="humerosus">humerosus</tp:taxon-name-part></tp:taxon-name></italic><bold>F</bold><italic><tp:taxon-name><tp:taxon-name-part taxon-name-part-type="genus" reg="Sinocymbachus">S.</tp:taxon-name-part> <tp:taxon-name-part taxon-name-part-type="species" reg="luteomaculatus">luteomaculatus</tp:taxon-name-part></tp:taxon-name></italic><bold>G</bold><italic><tp:taxon-name><tp:taxon-name-part taxon-name-part-type="genus" reg="Sinocymbachus">S.</tp:taxon-name-part> <tp:taxon-name-part taxon-name-part-type="species" reg="parvimaculatus">parvimaculatus</tp:taxon-name-part></tp:taxon-name></italic><bold>H</bold><italic><tp:taxon-name><tp:taxon-name-part taxon-name-part-type="genus" reg="Sinocymbachus">S.</tp:taxon-name-part> <tp:taxon-name-part taxon-name-part-type="species" reg="quadrimaculatus">quadrimaculatus</tp:taxon-name-part></tp:taxon-name></italic>.</p></caption><graphic xmlns:xlink="http://www.w3.org/1999/xlink" xlink:href="zookeys-936-077-g014.jpg" position="float" orientation="portrait" xlink:type="simple" id="oo_415325.jpg"><uri content-type="original_file" xlink:type="simple">https://binary.pensoft.net/fig/415325</uri></graphic></fig><fig id="F15" position="float" orientation="portrait"><object-id xmlns:xlink="http://www.w3.org/1999/xlink" content-type="doi" xlink:type="simple">10.3897/zookeys.936.48577.figure15</object-id><object-id xmlns:xlink="http://www.w3.org/1999/xlink" content-type="arpha" xlink:type="simple">200CECCD-38C6-5DE7-BBC4-B8AD91EF2C62</object-id><label>Figure 15.</label><caption><p>Male mesotibiae of <italic><tp:taxon-name><tp:taxon-name-part taxon-name-part-type="genus" reg="Sinocymbachus">Sinocymbachus</tp:taxon-name-part></tp:taxon-name></italic> spp <bold>A</bold><italic><tp:taxon-name><tp:taxon-name-part taxon-name-part-type="genus" reg="Sinocymbachus">S.</tp:taxon-name-part> <tp:taxon-name-part taxon-name-part-type="species" reg="angustefasciatus">angustefasciatus</tp:taxon-name-part></tp:taxon-name></italic><bold>B</bold><italic><tp:taxon-name><tp:taxon-name-part taxon-name-part-type="genus" reg="Sinocymbachus">S.</tp:taxon-name-part> <tp:taxon-name-part taxon-name-part-type="species" reg="bimaculatus">bimaculatus</tp:taxon-name-part></tp:taxon-name></italic><bold>C</bold><italic><tp:taxon-name><tp:taxon-name-part taxon-name-part-type="genus" reg="Sinocymbachus">S.</tp:taxon-name-part> <tp:taxon-name-part taxon-name-part-type="species" reg="decorus">decorus</tp:taxon-name-part></tp:taxon-name></italic><bold>D</bold><italic><tp:taxon-name><tp:taxon-name-part taxon-name-part-type="genus" reg="Sinocymbachus">S.</tp:taxon-name-part> <tp:taxon-name-part taxon-name-part-type="species" reg="excisipes">excisipes</tp:taxon-name-part></tp:taxon-name></italic><bold>E</bold><italic><tp:taxon-name><tp:taxon-name-part taxon-name-part-type="genus" reg="Sinocymbachus">S.</tp:taxon-name-part> <tp:taxon-name-part taxon-name-part-type="species" reg="humerosus">humerosus</tp:taxon-name-part></tp:taxon-name></italic><bold>F</bold><italic><tp:taxon-name><tp:taxon-name-part taxon-name-part-type="genus" reg="Sinocymbachus">S.</tp:taxon-name-part> <tp:taxon-name-part taxon-name-part-type="species" reg="luteomaculatus">luteomaculatus</tp:taxon-name-part></tp:taxon-name></italic><bold>G</bold><italic><tp:taxon-name><tp:taxon-name-part taxon-name-part-type="genus" reg="Sinocymbachus">S.</tp:taxon-name-part> <tp:taxon-name-part taxon-name-part-type="species" reg="parvimaculatus">parvimaculatus</tp:taxon-name-part></tp:taxon-name></italic><bold>H</bold><italic><tp:taxon-name><tp:taxon-name-part taxon-name-part-type="genus" reg="Sinocymbachus">S.</tp:taxon-name-part> <tp:taxon-name-part taxon-name-part-type="species" reg="quadrimaculatus">quadrimaculatus</tp:taxon-name-part></tp:taxon-name></italic>. <bold>1</bold> left <bold>2</bold> right.</p></caption><graphic xmlns:xlink="http://www.w3.org/1999/xlink" xlink:href="zookeys-936-077-g015.jpg" position="float" orientation="portrait" xlink:type="simple" id="oo_415326.jpg"><uri content-type="original_file" xlink:type="simple">https://binary.pensoft.net/fig/415326</uri></graphic></fig><fig id="F16" position="float" orientation="portrait"><object-id xmlns:xlink="http://www.w3.org/1999/xlink" content-type="doi" xlink:type="simple">10.3897/zookeys.936.48577.figure16</object-id><object-id xmlns:xlink="http://www.w3.org/1999/xlink" content-type="arpha" xlink:type="simple">8ED3243B-697A-5493-A29C-7CC001F32FBD</object-id><label>Figure 16.</label><caption><p>Male abdomen of <italic><tp:taxon-name><tp:taxon-name-part taxon-name-part-type="genus" reg="Sinocymbachus">Sinocymbachus</tp:taxon-name-part></tp:taxon-name></italic> spp <bold>A</bold><italic><tp:taxon-name><tp:taxon-name-part taxon-name-part-type="genus" reg="Sinocymbachus">S.</tp:taxon-name-part> <tp:taxon-name-part taxon-name-part-type="species" reg="angustefasciatus">angustefasciatus</tp:taxon-name-part></tp:taxon-name></italic><bold>B</bold><italic><tp:taxon-name><tp:taxon-name-part taxon-name-part-type="genus" reg="Sinocymbachus">S.</tp:taxon-name-part> <tp:taxon-name-part taxon-name-part-type="species" reg="bimaculatus">bimaculatus</tp:taxon-name-part></tp:taxon-name></italic><bold>C</bold><italic><tp:taxon-name><tp:taxon-name-part taxon-name-part-type="genus" reg="Sinocymbachus">S.</tp:taxon-name-part> <tp:taxon-name-part taxon-name-part-type="species" reg="decorus">decorus</tp:taxon-name-part></tp:taxon-name></italic><bold>D</bold><italic><tp:taxon-name><tp:taxon-name-part taxon-name-part-type="genus" reg="Sinocymbachus">S.</tp:taxon-name-part> <tp:taxon-name-part taxon-name-part-type="species" reg="excisipes">excisipes</tp:taxon-name-part></tp:taxon-name></italic><bold>E</bold><italic><tp:taxon-name><tp:taxon-name-part taxon-name-part-type="genus" reg="Sinocymbachus">S.</tp:taxon-name-part> <tp:taxon-name-part taxon-name-part-type="species" reg="humerosus">humerosus</tp:taxon-name-part></tp:taxon-name></italic><bold>F</bold><italic><tp:taxon-name><tp:taxon-name-part taxon-name-part-type="genus" reg="Sinocymbachus">S.</tp:taxon-name-part> <tp:taxon-name-part taxon-name-part-type="species" reg="luteomaculatus">luteomaculatus</tp:taxon-name-part></tp:taxon-name></italic><bold>G</bold><italic><tp:taxon-name><tp:taxon-name-part taxon-name-part-type="genus" reg="Sinocymbachus">S.</tp:taxon-name-part> <tp:taxon-name-part taxon-name-part-type="species" reg="parvimaculatus">parvimaculatus</tp:taxon-name-part></tp:taxon-name></italic><bold>H</bold><italic><tp:taxon-name><tp:taxon-name-part taxon-name-part-type="genus" reg="Sinocymbachus">S.</tp:taxon-name-part> <tp:taxon-name-part taxon-name-part-type="species" reg="quadrimaculatus">quadrimaculatus</tp:taxon-name-part></tp:taxon-name></italic>.</p></caption><graphic xmlns:xlink="http://www.w3.org/1999/xlink" xlink:href="zookeys-936-077-g016.jpg" position="float" orientation="portrait" xlink:type="simple" id="oo_415327.jpg"><uri content-type="original_file" xlink:type="simple">https://binary.pensoft.net/fig/415327</uri></graphic></fig><fig id="F17" position="float" orientation="portrait"><object-id xmlns:xlink="http://www.w3.org/1999/xlink" content-type="doi" xlink:type="simple">10.3897/zookeys.936.48577.figure17</object-id><object-id xmlns:xlink="http://www.w3.org/1999/xlink" content-type="arpha" xlink:type="simple">66F67C15-CB40-5F5A-9647-E9E342EDFBB9</object-id><label>Figure 17.</label><caption><p>Aedeagus of <italic><tp:taxon-name><tp:taxon-name-part taxon-name-part-type="genus" reg="Sinocymbachus">Sinocymbachus</tp:taxon-name-part></tp:taxon-name></italic> spp <bold>A</bold><italic><tp:taxon-name><tp:taxon-name-part taxon-name-part-type="genus" reg="Sinocymbachus">S.</tp:taxon-name-part> <tp:taxon-name-part taxon-name-part-type="species" reg="angustefasciatus">angustefasciatus</tp:taxon-name-part></tp:taxon-name></italic><bold>B</bold><italic><tp:taxon-name><tp:taxon-name-part taxon-name-part-type="genus" reg="Sinocymbachus">S.</tp:taxon-name-part> <tp:taxon-name-part taxon-name-part-type="species" reg="bimaculatus">bimaculatus</tp:taxon-name-part></tp:taxon-name></italic><bold>C</bold><italic><tp:taxon-name><tp:taxon-name-part taxon-name-part-type="genus" reg="Sinocymbachus">S.</tp:taxon-name-part> <tp:taxon-name-part taxon-name-part-type="species" reg="decorus">decorus</tp:taxon-name-part></tp:taxon-name></italic><bold>D</bold><italic><tp:taxon-name><tp:taxon-name-part taxon-name-part-type="genus" reg="Sinocymbachus">S.</tp:taxon-name-part> <tp:taxon-name-part taxon-name-part-type="species" reg="excisipes">excisipes</tp:taxon-name-part></tp:taxon-name></italic><bold>E</bold><italic><tp:taxon-name><tp:taxon-name-part taxon-name-part-type="genus" reg="Sinocymbachus">S.</tp:taxon-name-part> <tp:taxon-name-part taxon-name-part-type="species" reg="humerosus">humerosus</tp:taxon-name-part></tp:taxon-name></italic><bold>F</bold><italic><tp:taxon-name><tp:taxon-name-part taxon-name-part-type="genus" reg="Sinocymbachus">S.</tp:taxon-name-part> <tp:taxon-name-part taxon-name-part-type="species" reg="luteomaculatus">luteomaculatus</tp:taxon-name-part></tp:taxon-name></italic><bold>G</bold><italic><tp:taxon-name><tp:taxon-name-part taxon-name-part-type="genus" reg="Sinocymbachus">S.</tp:taxon-name-part> <tp:taxon-name-part taxon-name-part-type="species" reg="parvimaculatus">parvimaculatus</tp:taxon-name-part></tp:taxon-name></italic><bold>H</bold><italic><tp:taxon-name><tp:taxon-name-part taxon-name-part-type="genus" reg="Sinocymbachus">S.</tp:taxon-name-part> <tp:taxon-name-part taxon-name-part-type="species" reg="quadrimaculatus">quadrimaculatus</tp:taxon-name-part></tp:taxon-name></italic>. 1 ventral view 2 lateral view.</p></caption><graphic xmlns:xlink="http://www.w3.org/1999/xlink" xlink:href="zookeys-936-077-g017.jpg" position="float" orientation="portrait" xlink:type="simple" id="oo_415328.jpg"><uri content-type="original_file" xlink:type="simple">https://binary.pensoft.net/fig/415328</uri></graphic></fig><fig id="F18" position="float" orientation="portrait"><object-id xmlns:xlink="http://www.w3.org/1999/xlink" content-type="doi" xlink:type="simple">10.3897/zookeys.936.48577.figure18</object-id><object-id xmlns:xlink="http://www.w3.org/1999/xlink" content-type="arpha" xlink:type="simple">54B4D1D3-C209-51B1-BE47-00EDAA71DC82</object-id><label>Figure 18.</label><caption><p>Habitus of <italic><tp:taxon-name><tp:taxon-name-part taxon-name-part-type="genus" reg="Sinocymbachus">Sinocymbachus</tp:taxon-name-part></tp:taxon-name></italic> spp. (males) <bold>A</bold><italic><tp:taxon-name><tp:taxon-name-part taxon-name-part-type="genus" reg="Sinocymbachus">S.</tp:taxon-name-part> <tp:taxon-name-part taxon-name-part-type="species" reg="angustefasciatus">angustefasciatus</tp:taxon-name-part></tp:taxon-name></italic><bold>B</bold><italic><tp:taxon-name><tp:taxon-name-part taxon-name-part-type="genus" reg="Sinocymbachus">S.</tp:taxon-name-part> <tp:taxon-name-part taxon-name-part-type="species" reg="bimaculatus">bimaculatus</tp:taxon-name-part></tp:taxon-name></italic><bold>C</bold><italic><tp:taxon-name><tp:taxon-name-part taxon-name-part-type="genus" reg="Sinocymbachus">S.</tp:taxon-name-part> <tp:taxon-name-part taxon-name-part-type="species" reg="decorus">decorus</tp:taxon-name-part></tp:taxon-name></italic><bold>D</bold><italic><tp:taxon-name><tp:taxon-name-part taxon-name-part-type="genus" reg="Sinocymbachus">S.</tp:taxon-name-part> <tp:taxon-name-part taxon-name-part-type="species" reg="excisipes">excisipes</tp:taxon-name-part></tp:taxon-name></italic><bold>E</bold><italic><tp:taxon-name><tp:taxon-name-part taxon-name-part-type="genus" reg="Sinocymbachus">S.</tp:taxon-name-part> <tp:taxon-name-part taxon-name-part-type="species" reg="humerosus">humerosus</tp:taxon-name-part></tp:taxon-name></italic><bold>F</bold><italic><tp:taxon-name><tp:taxon-name-part taxon-name-part-type="genus" reg="Sinocymbachus">S.</tp:taxon-name-part> <tp:taxon-name-part taxon-name-part-type="species" reg="luteomaculatus">luteomaculatus</tp:taxon-name-part></tp:taxon-name></italic><bold>G</bold><italic><tp:taxon-name><tp:taxon-name-part taxon-name-part-type="genus" reg="Sinocymbachus">S.</tp:taxon-name-part> <tp:taxon-name-part taxon-name-part-type="species" reg="parvimaculatus">parvimaculatus</tp:taxon-name-part></tp:taxon-name></italic><bold>H</bold><italic><tp:taxon-name><tp:taxon-name-part taxon-name-part-type="genus" reg="Sinocymbachus">S.</tp:taxon-name-part> <tp:taxon-name-part taxon-name-part-type="species" reg="quadrimaculatus">quadrimaculatus</tp:taxon-name-part></tp:taxon-name></italic>. Scale bar: 2 mm.</p></caption><graphic xmlns:xlink="http://www.w3.org/1999/xlink" xlink:href="zookeys-936-077-g018.jpg" position="float" orientation="portrait" xlink:type="simple" id="oo_415329.jpg"><uri content-type="original_file" xlink:type="simple">https://binary.pensoft.net/fig/415329</uri></graphic></fig></tp:treatment-sec><ref-list><ref id="B14"><mixed-citation xmlns:xlink="http://www.w3.org/1999/xlink" xlink:type="simple"><person-group><name name-style="western"><surname>Strohecker</surname><given-names>HF</given-names></name><name name-style="western"><surname>Chûjô</surname><given-names>M</given-names></name></person-group> (<year>1970</year>) <article-title><italic><tp:taxon-name><tp:taxon-name-part taxon-name-part-type="genus">Sinocymbachus</tp:taxon-name-part></tp:taxon-name></italic>, new gen. from the Orient (<tp:taxon-name><tp:taxon-name-part taxon-name-part-type="order">Coleoptera</tp:taxon-name-part></tp:taxon-name>: <tp:taxon-name><tp:taxon-name-part taxon-name-part-type="family">Endomychidae</tp:taxon-name-part></tp:taxon-name>).</article-title><source>Pacific Insects</source><volume>12</volume>(<issue>3</issue>): <fpage>511</fpage>–<lpage>518</lpage>.</mixed-citation></ref></ref-list></tp:taxon-treatment>
