# Supplementary material for: A review of the genus Sinocymbachus Strohecker & Chûjô with description of four new species (Coleoptera, Endomychidae)
Source: Zookeys. 2020 May 28;936:77–109. doi: 10.3897/zookeys.936.48577 (PMC7272477; doi:10.3897/zookeys.936.48577)
Supplement: XML Treatment for Sinocymbachus parvimaculatus [file zookeys.936.48577-treatment13.xml]

<!DOCTYPE tp:taxon-treatment
  PUBLIC "-//TaxonX//DTD Taxonomic Treatment Publishing DTD v0 20100105//EN" "tax-treatment-NSO.dtd">
<tp:taxon-treatment xmlns:tp="http://www.plazi.org/taxpub"><tp:treatment-meta><kwd-group><label>Taxon classification</label><kwd><named-content xmlns:xlink="http://www.w3.org/1999/xlink" content-type="kingdom">Animalia</named-content></kwd><kwd><named-content xmlns:xlink="http://www.w3.org/1999/xlink" content-type="order">Coleoptera</named-content></kwd><kwd><named-content xmlns:xlink="http://www.w3.org/1999/xlink" content-type="family">Endomychidae</named-content></kwd></kwd-group><mixed-citation publication-type="journal"><person-group><name><surname>Chang</surname><given-names>Ling-Xiao</given-names></name><name><surname>Bi</surname><given-names>Wen-Xuan</given-names></name><name><surname>Ren</surname><given-names>Guo-Dong</given-names></name></person-group><article-title>A review of the genus <italic><tp:taxon-name><tp:taxon-name-part taxon-name-part-type="genus" reg="Sinocymbachus">Sinocymbachus</tp:taxon-name-part></tp:taxon-name></italic> Strohecker &amp; Chûjô with description of four new species (<tp:taxon-name><tp:taxon-name-part taxon-name-part-type="order">Coleoptera</tp:taxon-name-part></tp:taxon-name>, <tp:taxon-name><tp:taxon-name-part taxon-name-part-type="family">Endomychidae</tp:taxon-name-part></tp:taxon-name>)</article-title><source>Zookeys</source><day>28</day><month>5</month><year>2020</year><volume>936</volume><fpage>77</fpage><lpage>109</lpage><pub-id pub-id-type="doi">10.3897/zookeys.936.48577</pub-id></mixed-citation></tp:treatment-meta><tp:nomenclature><tp:taxon-name><object-id xmlns:xlink="http://www.w3.org/1999/xlink" content-type="arpha" xlink:type="simple">423FF729-0806-5521-BACE-C7643931EEAA</object-id>
            <tp:taxon-name-part taxon-name-part-type="genus" reg="Sinocymbachus">Sinocymbachus</tp:taxon-name-part>
            <tp:taxon-name-part taxon-name-part-type="species" reg="parvimaculatus">parvimaculatus</tp:taxon-name-part>
          </tp:taxon-name><tp:taxon-authority>(Mader, 1938)</tp:taxon-authority><xref ref-type="fig" rid="F12">Figures 12G</xref><xref ref-type="fig" rid="F13">, 13G</xref><xref ref-type="fig" rid="F14">, 14G</xref><xref ref-type="fig" rid="F15">, 15G</xref><xref ref-type="fig" rid="F16">, 16G</xref><xref ref-type="fig" rid="F17">, 17G</xref><xref ref-type="fig" rid="F18">, 18G</xref><tp:nomenclature-citation-list><tp:nomenclature-citation><tp:taxon-name>
                <tp:taxon-name-part taxon-name-part-type="genus" reg="Cymbachus">Cymbachus</tp:taxon-name-part> <tp:taxon-name-part taxon-name-part-type="species" reg="parvimaculatus">parvimaculatus</tp:taxon-name-part></tp:taxon-name><comment>Mader, 1938: 40.</comment></tp:nomenclature-citation><tp:nomenclature-citation><tp:taxon-name>
                <tp:taxon-name-part taxon-name-part-type="genus" reg="Sinocymbachus">Sinocymbachus</tp:taxon-name-part> <tp:taxon-name-part taxon-name-part-type="species" reg="parvimaculatus">parvimaculatus</tp:taxon-name-part></tp:taxon-name><comment>: <xref ref-type="bibr" rid="B14">Strohecker and Chûjô 1970</xref>: 512.</comment></tp:nomenclature-citation></tp:nomenclature-citation-list></tp:nomenclature><tp:treatment-sec sec-type="diagnosis" id="SECID0ERDBI"><title>Diagnosis.</title><p><italic><tp:taxon-name><tp:taxon-name-part taxon-name-part-type="genus" reg="Sinocymbachus">Sinocymbachus</tp:taxon-name-part> <tp:taxon-name-part taxon-name-part-type="species" reg="parvimaculatus">parvimaculatus</tp:taxon-name-part></tp:taxon-name></italic> can be separated from all its congeners by having the body very short, nearly circular and each elytron possessing two small round spots placed on the mid-line of each elytron.</p></tp:treatment-sec><tp:treatment-sec sec-type="Length" id="SECID0ECEBI"><title>Length.</title><p>7.7 mm–8.5 mm; width: 5.6 mm.</p></tp:treatment-sec><tp:treatment-sec sec-type="material" id="SECID0EHEBI"><title>Material examined.</title><p><bold>China: Yunnan Province: Nanjian, Sheyaojing</bold>, 2150–2300 m, 11.VII.2017, Wen-Xuan Bi &amp; Yu-Tang Wang leg. (1 male, <abbrev xmlns:xlink="http://www.w3.org/1999/xlink" xlink:title="Collection of Wen-Xuan Bi, Shanghai, China" id="ABBRID0EPEBI" xlink:type="simple">CBWX</abbrev>); Weishan, Weibaoshan, 2200 m 5.VII.2017, Wen-Xuan Bi leg. (1 female, <abbrev xmlns:xlink="http://www.w3.org/1999/xlink" xlink:title="Collection of Wen-Xuan Bi, Shanghai, China" id="ABBRID0ETEBI" xlink:type="simple">CBWX</abbrev>); Weishan, Weibaoshan, 2300 m, 9.VII.2017, Wen-Xuan Bi leg. (1 female, <abbrev xmlns:xlink="http://www.w3.org/1999/xlink" xlink:title="Collection of Wen-Xuan Bi, Shanghai, China" id="ABBRID0EXEBI" xlink:type="simple">CBWX</abbrev>); Eshan Country, alt. 1688 m, 28.VII.2009, Ji-Shan Xu &amp; Li-Xiang Zhang leg. (1 female, <abbrev xmlns:xlink="http://www.w3.org/1999/xlink" content-type="institution" xlink:title="Museum of Heibei University, Baoding, China" id="ABBRID0E2EBI" xlink:type="simple">MHBU</abbrev>); Shizong Country, Junzishan, 16.VII.2006, Jun-Tong Lang &amp; Yu-Xia Yang leg. (1 female, <abbrev xmlns:xlink="http://www.w3.org/1999/xlink" content-type="institution" xlink:title="Museum of Heibei University, Baoding, China" id="ABBRID0EAFBI" xlink:type="simple">MHBU</abbrev>); Lincang City, 1900 m, IV. 2016, Zi-Chun Xiong leg. (1 female, <abbrev xmlns:xlink="http://www.w3.org/1999/xlink" xlink:title="Collection of Ling-Xiao Chang, Beijing, China" id="ABBRID0EFFBI" xlink:type="simple">CCLX</abbrev>).</p></tp:treatment-sec><tp:treatment-sec sec-type="description" id="SECID0EJFBI"><title>Description of male.</title><p>Length 7.8 mm. Body short oval, approximately 1.5 times as long as wide; strongly convex; smooth. Colour black with four orange round spots on elytra.</p><p><bold><italic>Head</italic>.</bold> Antenna composed of 11 antennomeres, rather stout, extending to ca. 1/2 body length, with antennomeres 1–8 distinctly longer than wide; scape 4.0 times as long as pedicel; antennomere 3 as long as antennomeres 4 and 5 combined; antennomere 4 as long as antennomere 5; antennomeres 5–8 gradually shorter; club composed of three antennomeres, wide, approximately 3.0 times as wide as antennomere 8, moderately flat, rather loose.</p><p><bold><italic>Thorax</italic>.</bold> Pronotum 1.5 mm long, 3.5 mm wide; widest at base; moderately coarsely and rather densely punctate; lateral and anterior margins narrowly bordered; anterior edge with moderately large stridulatory membrane; sides weakly undulate; anterior angles produced, bluntly rounded; posterior angles moderately acutely produced; disc weakly convex; median furrow absent; lateral sulci very short and deep, in form of triangular dent; basal sulcus curved, moderately deep. Prosternal process moderately widely separating procoxae; sides curved outwardly near apex, forked apically, not extending beyond front coxae. Mesoventral process nearly pentagonal, as long as wide, with short median ridge near basal 1/4. Elytra 5.9 mm long, 5.3 mm wide; 3.9 times as long as pronotum; 1.5 times as wide as pronotum; punctures as large as the pronotal ones, more dense; sides strongly curved, widest near 1/2 length of elytron; humeri weakly prominent. Each elytron with two round maculae: anterior macula located near basal 1/5, posterior macula located at apical 1/3, and all these maculae placed in mid-line of elytron; outer and inner margins of macula very distant from elytral lateral margin and suture. Mesotibia with small sharp tooth near apical 1/4 on inner edge, then with deep, small, U-shaped excision. Pro- and metatibiae simple.</p><p><bold><italic>Abdomen</italic>.</bold> Ventrite 1 longer than 2 and 3 combined; ventrites 2–4 subequal in length. Ventrite 5 with lateral margins gradually converging posteriorly; posterior margin broadly rounded medially. Aedeagus (Fig. <xref ref-type="fig" rid="F18">18</xref>) short and stout, heavily sclerotised, curved. Median lobe with two short branches, simple, acute apically. Tegmen basal, ring-shaped.</p></tp:treatment-sec><tp:treatment-sec sec-type="distribution" id="SECID0EHGBI"><title>Distribution.</title><p>China: Yunnan.</p></tp:treatment-sec><tp:treatment-sec><!--Section generated to contain objects referenced in tp:taxon-treatment.--><fig id="F12" position="float" orientation="portrait"><object-id xmlns:xlink="http://www.w3.org/1999/xlink" content-type="doi" xlink:type="simple">10.3897/zookeys.936.48577.figure12</object-id><object-id xmlns:xlink="http://www.w3.org/1999/xlink" content-type="arpha" xlink:type="simple">6D93695C-49E5-5D28-AA00-39D2F504325F</object-id><label>Figure 12.</label><caption><p>Left antenna of <italic><tp:taxon-name><tp:taxon-name-part taxon-name-part-type="genus" reg="Sinocymbachus">Sinocymbachus</tp:taxon-name-part></tp:taxon-name></italic> spp. (dorsal view) <bold>A</bold><italic><tp:taxon-name><tp:taxon-name-part taxon-name-part-type="genus" reg="Sinocymbachus">S.</tp:taxon-name-part> <tp:taxon-name-part taxon-name-part-type="species" reg="angustefasciatus">angustefasciatus</tp:taxon-name-part></tp:taxon-name></italic><bold>B</bold><italic><tp:taxon-name><tp:taxon-name-part taxon-name-part-type="genus" reg="Sinocymbachus">S.</tp:taxon-name-part> <tp:taxon-name-part taxon-name-part-type="species" reg="bimaculatus">bimaculatus</tp:taxon-name-part></tp:taxon-name></italic><bold>C</bold><italic><tp:taxon-name><tp:taxon-name-part taxon-name-part-type="genus" reg="Sinocymbachus">S.</tp:taxon-name-part> <tp:taxon-name-part taxon-name-part-type="species" reg="decorus">decorus</tp:taxon-name-part></tp:taxon-name></italic><bold>D</bold><italic><tp:taxon-name><tp:taxon-name-part taxon-name-part-type="genus" reg="Sinocymbachus">S.</tp:taxon-name-part> <tp:taxon-name-part taxon-name-part-type="species" reg="excisipes">excisipes</tp:taxon-name-part></tp:taxon-name></italic><bold>E</bold><italic><tp:taxon-name><tp:taxon-name-part taxon-name-part-type="genus" reg="Sinocymbachus">S.</tp:taxon-name-part> <tp:taxon-name-part taxon-name-part-type="species" reg="humerosus">humerosus</tp:taxon-name-part></tp:taxon-name></italic><bold>F</bold><italic><tp:taxon-name><tp:taxon-name-part taxon-name-part-type="genus" reg="Sinocymbachus">S.</tp:taxon-name-part> <tp:taxon-name-part taxon-name-part-type="species" reg="luteomaculatus">luteomaculatus</tp:taxon-name-part></tp:taxon-name></italic><bold>G</bold><italic><tp:taxon-name><tp:taxon-name-part taxon-name-part-type="genus" reg="Sinocymbachus">S.</tp:taxon-name-part> <tp:taxon-name-part taxon-name-part-type="species" reg="parvimaculatus">parvimaculatus</tp:taxon-name-part></tp:taxon-name></italic><bold>H</bold><italic><tp:taxon-name><tp:taxon-name-part taxon-name-part-type="genus" reg="Sinocymbachus">S.</tp:taxon-name-part> <tp:taxon-name-part taxon-name-part-type="species" reg="quadrimaculatus">quadrimaculatus</tp:taxon-name-part></tp:taxon-name></italic>.</p></caption><graphic xmlns:xlink="http://www.w3.org/1999/xlink" xlink:href="zookeys-936-077-g012.jpg" position="float" orientation="portrait" xlink:type="simple" id="oo_415323.jpg"><uri content-type="original_file" xlink:type="simple">https://binary.pensoft.net/fig/415323</uri></graphic></fig><fig id="F13" position="float" orientation="portrait"><object-id xmlns:xlink="http://www.w3.org/1999/xlink" content-type="doi" xlink:type="simple">10.3897/zookeys.936.48577.figure13</object-id><object-id xmlns:xlink="http://www.w3.org/1999/xlink" content-type="arpha" xlink:type="simple">148DA1B8-E0DC-5978-94D9-5D18C2333074</object-id><label>Figure 13.</label><caption><p>Pronotum of <italic><tp:taxon-name><tp:taxon-name-part taxon-name-part-type="genus" reg="Sinocymbachus">Sinocymbachus</tp:taxon-name-part></tp:taxon-name></italic> spp. <bold>A</bold><italic><tp:taxon-name><tp:taxon-name-part taxon-name-part-type="genus" reg="Sinocymbachus">S.</tp:taxon-name-part> <tp:taxon-name-part taxon-name-part-type="species" reg="angustefasciatus">angustefasciatus</tp:taxon-name-part></tp:taxon-name></italic><bold>B</bold><italic><tp:taxon-name><tp:taxon-name-part taxon-name-part-type="genus" reg="Sinocymbachus">S.</tp:taxon-name-part> <tp:taxon-name-part taxon-name-part-type="species" reg="bimaculatus">bimaculatus</tp:taxon-name-part></tp:taxon-name></italic><bold>C</bold><italic><tp:taxon-name><tp:taxon-name-part taxon-name-part-type="genus" reg="Sinocymbachus">S.</tp:taxon-name-part> <tp:taxon-name-part taxon-name-part-type="species" reg="decorus">decorus</tp:taxon-name-part></tp:taxon-name></italic><bold>D</bold><italic><tp:taxon-name><tp:taxon-name-part taxon-name-part-type="genus" reg="Sinocymbachus">S.</tp:taxon-name-part> <tp:taxon-name-part taxon-name-part-type="species" reg="excisipes">excisipes</tp:taxon-name-part></tp:taxon-name></italic><bold>E</bold><italic><tp:taxon-name><tp:taxon-name-part taxon-name-part-type="genus" reg="Sinocymbachus">S.</tp:taxon-name-part> <tp:taxon-name-part taxon-name-part-type="species" reg="humerosus">humerosus</tp:taxon-name-part></tp:taxon-name></italic><bold>F</bold><italic><tp:taxon-name><tp:taxon-name-part taxon-name-part-type="genus" reg="Sinocymbachus">S.</tp:taxon-name-part> <tp:taxon-name-part taxon-name-part-type="species" reg="luteomaculatus">luteomaculatus</tp:taxon-name-part></tp:taxon-name></italic><bold>G</bold><italic><tp:taxon-name><tp:taxon-name-part taxon-name-part-type="genus" reg="Sinocymbachus">S.</tp:taxon-name-part> <tp:taxon-name-part taxon-name-part-type="species" reg="parvimaculatus">parvimaculatus</tp:taxon-name-part></tp:taxon-name></italic><bold>H</bold><italic><tp:taxon-name><tp:taxon-name-part taxon-name-part-type="genus" reg="Sinocymbachus">S.</tp:taxon-name-part> <tp:taxon-name-part taxon-name-part-type="species" reg="quadrimaculatus">quadrimaculatus</tp:taxon-name-part></tp:taxon-name></italic>.</p></caption><graphic xmlns:xlink="http://www.w3.org/1999/xlink" xlink:href="zookeys-936-077-g013.jpg" position="float" orientation="portrait" xlink:type="simple" id="oo_415324.jpg"><uri content-type="original_file" xlink:type="simple">https://binary.pensoft.net/fig/415324</uri></graphic></fig><fig id="F14" position="float" orientation="portrait"><object-id xmlns:xlink="http://www.w3.org/1999/xlink" content-type="doi" xlink:type="simple">10.3897/zookeys.936.48577.figure14</object-id><object-id xmlns:xlink="http://www.w3.org/1999/xlink" content-type="arpha" xlink:type="simple">35E23719-C62E-57F0-8F1F-0BDFE0979783</object-id><label>Figure 14.</label><caption><p>Meso- and metaventrite of <italic><tp:taxon-name><tp:taxon-name-part taxon-name-part-type="genus" reg="Sinocymbachus">Sinocymbachus</tp:taxon-name-part></tp:taxon-name></italic> spp <bold>A</bold><italic><tp:taxon-name><tp:taxon-name-part taxon-name-part-type="genus" reg="Sinocymbachus">S.</tp:taxon-name-part> <tp:taxon-name-part taxon-name-part-type="species" reg="angustefasciatus">angustefasciatus</tp:taxon-name-part></tp:taxon-name></italic><bold>B</bold><italic><tp:taxon-name><tp:taxon-name-part taxon-name-part-type="genus" reg="Sinocymbachus">S.</tp:taxon-name-part> <tp:taxon-name-part taxon-name-part-type="species" reg="bimaculatus">bimaculatus</tp:taxon-name-part></tp:taxon-name></italic><bold>C</bold><italic><tp:taxon-name><tp:taxon-name-part taxon-name-part-type="genus" reg="Sinocymbachus">S.</tp:taxon-name-part> <tp:taxon-name-part taxon-name-part-type="species" reg="decorus">decorus</tp:taxon-name-part></tp:taxon-name></italic><bold>D</bold><italic><tp:taxon-name><tp:taxon-name-part taxon-name-part-type="genus" reg="Sinocymbachus">S.</tp:taxon-name-part> <tp:taxon-name-part taxon-name-part-type="species" reg="excisipes">excisipes</tp:taxon-name-part></tp:taxon-name></italic><bold>E</bold><italic><tp:taxon-name><tp:taxon-name-part taxon-name-part-type="genus" reg="Sinocymbachus">S.</tp:taxon-name-part> <tp:taxon-name-part taxon-name-part-type="species" reg="humerosus">humerosus</tp:taxon-name-part></tp:taxon-name></italic><bold>F</bold><italic><tp:taxon-name><tp:taxon-name-part taxon-name-part-type="genus" reg="Sinocymbachus">S.</tp:taxon-name-part> <tp:taxon-name-part taxon-name-part-type="species" reg="luteomaculatus">luteomaculatus</tp:taxon-name-part></tp:taxon-name></italic><bold>G</bold><italic><tp:taxon-name><tp:taxon-name-part taxon-name-part-type="genus" reg="Sinocymbachus">S.</tp:taxon-name-part> <tp:taxon-name-part taxon-name-part-type="species" reg="parvimaculatus">parvimaculatus</tp:taxon-name-part></tp:taxon-name></italic><bold>H</bold><italic><tp:taxon-name><tp:taxon-name-part taxon-name-part-type="genus" reg="Sinocymbachus">S.</tp:taxon-name-part> <tp:taxon-name-part taxon-name-part-type="species" reg="quadrimaculatus">quadrimaculatus</tp:taxon-name-part></tp:taxon-name></italic>.</p></caption><graphic xmlns:xlink="http://www.w3.org/1999/xlink" xlink:href="zookeys-936-077-g014.jpg" position="float" orientation="portrait" xlink:type="simple" id="oo_415325.jpg"><uri content-type="original_file" xlink:type="simple">https://binary.pensoft.net/fig/415325</uri></graphic></fig><fig id="F15" position="float" orientation="portrait"><object-id xmlns:xlink="http://www.w3.org/1999/xlink" content-type="doi" xlink:type="simple">10.3897/zookeys.936.48577.figure15</object-id><object-id xmlns:xlink="http://www.w3.org/1999/xlink" content-type="arpha" xlink:type="simple">200CECCD-38C6-5DE7-BBC4-B8AD91EF2C62</object-id><label>Figure 15.</label><caption><p>Male mesotibiae of <italic><tp:taxon-name><tp:taxon-name-part taxon-name-part-type="genus" reg="Sinocymbachus">Sinocymbachus</tp:taxon-name-part></tp:taxon-name></italic> spp <bold>A</bold><italic><tp:taxon-name><tp:taxon-name-part taxon-name-part-type="genus" reg="Sinocymbachus">S.</tp:taxon-name-part> <tp:taxon-name-part taxon-name-part-type="species" reg="angustefasciatus">angustefasciatus</tp:taxon-name-part></tp:taxon-name></italic><bold>B</bold><italic><tp:taxon-name><tp:taxon-name-part taxon-name-part-type="genus" reg="Sinocymbachus">S.</tp:taxon-name-part> <tp:taxon-name-part taxon-name-part-type="species" reg="bimaculatus">bimaculatus</tp:taxon-name-part></tp:taxon-name></italic><bold>C</bold><italic><tp:taxon-name><tp:taxon-name-part taxon-name-part-type="genus" reg="Sinocymbachus">S.</tp:taxon-name-part> <tp:taxon-name-part taxon-name-part-type="species" reg="decorus">decorus</tp:taxon-name-part></tp:taxon-name></italic><bold>D</bold><italic><tp:taxon-name><tp:taxon-name-part taxon-name-part-type="genus" reg="Sinocymbachus">S.</tp:taxon-name-part> <tp:taxon-name-part taxon-name-part-type="species" reg="excisipes">excisipes</tp:taxon-name-part></tp:taxon-name></italic><bold>E</bold><italic><tp:taxon-name><tp:taxon-name-part taxon-name-part-type="genus" reg="Sinocymbachus">S.</tp:taxon-name-part> <tp:taxon-name-part taxon-name-part-type="species" reg="humerosus">humerosus</tp:taxon-name-part></tp:taxon-name></italic><bold>F</bold><italic><tp:taxon-name><tp:taxon-name-part taxon-name-part-type="genus" reg="Sinocymbachus">S.</tp:taxon-name-part> <tp:taxon-name-part taxon-name-part-type="species" reg="luteomaculatus">luteomaculatus</tp:taxon-name-part></tp:taxon-name></italic><bold>G</bold><italic><tp:taxon-name><tp:taxon-name-part taxon-name-part-type="genus" reg="Sinocymbachus">S.</tp:taxon-name-part> <tp:taxon-name-part taxon-name-part-type="species" reg="parvimaculatus">parvimaculatus</tp:taxon-name-part></tp:taxon-name></italic><bold>H</bold><italic><tp:taxon-name><tp:taxon-name-part taxon-name-part-type="genus" reg="Sinocymbachus">S.</tp:taxon-name-part> <tp:taxon-name-part taxon-name-part-type="species" reg="quadrimaculatus">quadrimaculatus</tp:taxon-name-part></tp:taxon-name></italic>. <bold>1</bold> left <bold>2</bold> right.</p></caption><graphic xmlns:xlink="http://www.w3.org/1999/xlink" xlink:href="zookeys-936-077-g015.jpg" position="float" orientation="portrait" xlink:type="simple" id="oo_415326.jpg"><uri content-type="original_file" xlink:type="simple">https://binary.pensoft.net/fig/415326</uri></graphic></fig><fig id="F16" position="float" orientation="portrait"><object-id xmlns:xlink="http://www.w3.org/1999/xlink" content-type="doi" xlink:type="simple">10.3897/zookeys.936.48577.figure16</object-id><object-id xmlns:xlink="http://www.w3.org/1999/xlink" content-type="arpha" xlink:type="simple">8ED3243B-697A-5493-A29C-7CC001F32FBD</object-id><label>Figure 16.</label><caption><p>Male abdomen of <italic><tp:taxon-name><tp:taxon-name-part taxon-name-part-type="genus" reg="Sinocymbachus">Sinocymbachus</tp:taxon-name-part></tp:taxon-name></italic> spp <bold>A</bold><italic><tp:taxon-name><tp:taxon-name-part taxon-name-part-type="genus" reg="Sinocymbachus">S.</tp:taxon-name-part> <tp:taxon-name-part taxon-name-part-type="species" reg="angustefasciatus">angustefasciatus</tp:taxon-name-part></tp:taxon-name></italic><bold>B</bold><italic><tp:taxon-name><tp:taxon-name-part taxon-name-part-type="genus" reg="Sinocymbachus">S.</tp:taxon-name-part> <tp:taxon-name-part taxon-name-part-type="species" reg="bimaculatus">bimaculatus</tp:taxon-name-part></tp:taxon-name></italic><bold>C</bold><italic><tp:taxon-name><tp:taxon-name-part taxon-name-part-type="genus" reg="Sinocymbachus">S.</tp:taxon-name-part> <tp:taxon-name-part taxon-name-part-type="species" reg="decorus">decorus</tp:taxon-name-part></tp:taxon-name></italic><bold>D</bold><italic><tp:taxon-name><tp:taxon-name-part taxon-name-part-type="genus" reg="Sinocymbachus">S.</tp:taxon-name-part> <tp:taxon-name-part taxon-name-part-type="species" reg="excisipes">excisipes</tp:taxon-name-part></tp:taxon-name></italic><bold>E</bold><italic><tp:taxon-name><tp:taxon-name-part taxon-name-part-type="genus" reg="Sinocymbachus">S.</tp:taxon-name-part> <tp:taxon-name-part taxon-name-part-type="species" reg="humerosus">humerosus</tp:taxon-name-part></tp:taxon-name></italic><bold>F</bold><italic><tp:taxon-name><tp:taxon-name-part taxon-name-part-type="genus" reg="Sinocymbachus">S.</tp:taxon-name-part> <tp:taxon-name-part taxon-name-part-type="species" reg="luteomaculatus">luteomaculatus</tp:taxon-name-part></tp:taxon-name></italic><bold>G</bold><italic><tp:taxon-name><tp:taxon-name-part taxon-name-part-type="genus" reg="Sinocymbachus">S.</tp:taxon-name-part> <tp:taxon-name-part taxon-name-part-type="species" reg="parvimaculatus">parvimaculatus</tp:taxon-name-part></tp:taxon-name></italic><bold>H</bold><italic><tp:taxon-name><tp:taxon-name-part taxon-name-part-type="genus" reg="Sinocymbachus">S.</tp:taxon-name-part> <tp:taxon-name-part taxon-name-part-type="species" reg="quadrimaculatus">quadrimaculatus</tp:taxon-name-part></tp:taxon-name></italic>.</p></caption><graphic xmlns:xlink="http://www.w3.org/1999/xlink" xlink:href="zookeys-936-077-g016.jpg" position="float" orientation="portrait" xlink:type="simple" id="oo_415327.jpg"><uri content-type="original_file" xlink:type="simple">https://binary.pensoft.net/fig/415327</uri></graphic></fig><fig id="F17" position="float" orientation="portrait"><object-id xmlns:xlink="http://www.w3.org/1999/xlink" content-type="doi" xlink:type="simple">10.3897/zookeys.936.48577.figure17</object-id><object-id xmlns:xlink="http://www.w3.org/1999/xlink" content-type="arpha" xlink:type="simple">66F67C15-CB40-5F5A-9647-E9E342EDFBB9</object-id><label>Figure 17.</label><caption><p>Aedeagus of <italic><tp:taxon-name><tp:taxon-name-part taxon-name-part-type="genus" reg="Sinocymbachus">Sinocymbachus</tp:taxon-name-part></tp:taxon-name></italic> spp <bold>A</bold><italic><tp:taxon-name><tp:taxon-name-part taxon-name-part-type="genus" reg="Sinocymbachus">S.</tp:taxon-name-part> <tp:taxon-name-part taxon-name-part-type="species" reg="angustefasciatus">angustefasciatus</tp:taxon-name-part></tp:taxon-name></italic><bold>B</bold><italic><tp:taxon-name><tp:taxon-name-part taxon-name-part-type="genus" reg="Sinocymbachus">S.</tp:taxon-name-part> <tp:taxon-name-part taxon-name-part-type="species" reg="bimaculatus">bimaculatus</tp:taxon-name-part></tp:taxon-name></italic><bold>C</bold><italic><tp:taxon-name><tp:taxon-name-part taxon-name-part-type="genus" reg="Sinocymbachus">S.</tp:taxon-name-part> <tp:taxon-name-part taxon-name-part-type="species" reg="decorus">decorus</tp:taxon-name-part></tp:taxon-name></italic><bold>D</bold><italic><tp:taxon-name><tp:taxon-name-part taxon-name-part-type="genus" reg="Sinocymbachus">S.</tp:taxon-name-part> <tp:taxon-name-part taxon-name-part-type="species" reg="excisipes">excisipes</tp:taxon-name-part></tp:taxon-name></italic><bold>E</bold><italic><tp:taxon-name><tp:taxon-name-part taxon-name-part-type="genus" reg="Sinocymbachus">S.</tp:taxon-name-part> <tp:taxon-name-part taxon-name-part-type="species" reg="humerosus">humerosus</tp:taxon-name-part></tp:taxon-name></italic><bold>F</bold><italic><tp:taxon-name><tp:taxon-name-part taxon-name-part-type="genus" reg="Sinocymbachus">S.</tp:taxon-name-part> <tp:taxon-name-part taxon-name-part-type="species" reg="luteomaculatus">luteomaculatus</tp:taxon-name-part></tp:taxon-name></italic><bold>G</bold><italic><tp:taxon-name><tp:taxon-name-part taxon-name-part-type="genus" reg="Sinocymbachus">S.</tp:taxon-name-part> <tp:taxon-name-part taxon-name-part-type="species" reg="parvimaculatus">parvimaculatus</tp:taxon-name-part></tp:taxon-name></italic><bold>H</bold><italic><tp:taxon-name><tp:taxon-name-part taxon-name-part-type="genus" reg="Sinocymbachus">S.</tp:taxon-name-part> <tp:taxon-name-part taxon-name-part-type="species" reg="quadrimaculatus">quadrimaculatus</tp:taxon-name-part></tp:taxon-name></italic>. 1 ventral view 2 lateral view.</p></caption><graphic xmlns:xlink="http://www.w3.org/1999/xlink" xlink:href="zookeys-936-077-g017.jpg" position="float" orientation="portrait" xlink:type="simple" id="oo_415328.jpg"><uri content-type="original_file" xlink:type="simple">https://binary.pensoft.net/fig/415328</uri></graphic></fig><fig id="F18" position="float" orientation="portrait"><object-id xmlns:xlink="http://www.w3.org/1999/xlink" content-type="doi" xlink:type="simple">10.3897/zookeys.936.48577.figure18</object-id><object-id xmlns:xlink="http://www.w3.org/1999/xlink" content-type="arpha" xlink:type="simple">54B4D1D3-C209-51B1-BE47-00EDAA71DC82</object-id><label>Figure 18.</label><caption><p>Habitus of <italic><tp:taxon-name><tp:taxon-name-part taxon-name-part-type="genus" reg="Sinocymbachus">Sinocymbachus</tp:taxon-name-part></tp:taxon-name></italic> spp. (males) <bold>A</bold><italic><tp:taxon-name><tp:taxon-name-part taxon-name-part-type="genus" reg="Sinocymbachus">S.</tp:taxon-name-part> <tp:taxon-name-part taxon-name-part-type="species" reg="angustefasciatus">angustefasciatus</tp:taxon-name-part></tp:taxon-name></italic><bold>B</bold><italic><tp:taxon-name><tp:taxon-name-part taxon-name-part-type="genus" reg="Sinocymbachus">S.</tp:taxon-name-part> <tp:taxon-name-part taxon-name-part-type="species" reg="bimaculatus">bimaculatus</tp:taxon-name-part></tp:taxon-name></italic><bold>C</bold><italic><tp:taxon-name><tp:taxon-name-part taxon-name-part-type="genus" reg="Sinocymbachus">S.</tp:taxon-name-part> <tp:taxon-name-part taxon-name-part-type="species" reg="decorus">decorus</tp:taxon-name-part></tp:taxon-name></italic><bold>D</bold><italic><tp:taxon-name><tp:taxon-name-part taxon-name-part-type="genus" reg="Sinocymbachus">S.</tp:taxon-name-part> <tp:taxon-name-part taxon-name-part-type="species" reg="excisipes">excisipes</tp:taxon-name-part></tp:taxon-name></italic><bold>E</bold><italic><tp:taxon-name><tp:taxon-name-part taxon-name-part-type="genus" reg="Sinocymbachus">S.</tp:taxon-name-part> <tp:taxon-name-part taxon-name-part-type="species" reg="humerosus">humerosus</tp:taxon-name-part></tp:taxon-name></italic><bold>F</bold><italic><tp:taxon-name><tp:taxon-name-part taxon-name-part-type="genus" reg="Sinocymbachus">S.</tp:taxon-name-part> <tp:taxon-name-part taxon-name-part-type="species" reg="luteomaculatus">luteomaculatus</tp:taxon-name-part></tp:taxon-name></italic><bold>G</bold><italic><tp:taxon-name><tp:taxon-name-part taxon-name-part-type="genus" reg="Sinocymbachus">S.</tp:taxon-name-part> <tp:taxon-name-part taxon-name-part-type="species" reg="parvimaculatus">parvimaculatus</tp:taxon-name-part></tp:taxon-name></italic><bold>H</bold><italic><tp:taxon-name><tp:taxon-name-part taxon-name-part-type="genus" reg="Sinocymbachus">S.</tp:taxon-name-part> <tp:taxon-name-part taxon-name-part-type="species" reg="quadrimaculatus">quadrimaculatus</tp:taxon-name-part></tp:taxon-name></italic>. Scale bar: 2 mm.</p></caption><graphic xmlns:xlink="http://www.w3.org/1999/xlink" xlink:href="zookeys-936-077-g018.jpg" position="float" orientation="portrait" xlink:type="simple" id="oo_415329.jpg"><uri content-type="original_file" xlink:type="simple">https://binary.pensoft.net/fig/415329</uri></graphic></fig></tp:treatment-sec><ref-list><ref id="B14"><mixed-citation xmlns:xlink="http://www.w3.org/1999/xlink" xlink:type="simple"><person-group><name name-style="western"><surname>Strohecker</surname><given-names>HF</given-names></name><name name-style="western"><surname>Chûjô</surname><given-names>M</given-names></name></person-group> (<year>1970</year>) <article-title><italic><tp:taxon-name><tp:taxon-name-part taxon-name-part-type="genus">Sinocymbachus</tp:taxon-name-part></tp:taxon-name></italic>, new gen. from the Orient (<tp:taxon-name><tp:taxon-name-part taxon-name-part-type="order">Coleoptera</tp:taxon-name-part></tp:taxon-name>: <tp:taxon-name><tp:taxon-name-part taxon-name-part-type="family">Endomychidae</tp:taxon-name-part></tp:taxon-name>).</article-title><source>Pacific Insects</source><volume>12</volume>(<issue>3</issue>): <fpage>511</fpage>–<lpage>518</lpage>.</mixed-citation></ref></ref-list></tp:taxon-treatment>
