# Supplementary material for: A review of the genus Sinocymbachus Strohecker & Chûjô with description of four new species (Coleoptera, Endomychidae)
Source: Zookeys. 2020 May 28;936:77–109. doi: 10.3897/zookeys.936.48577 (PMC7272477; doi:10.3897/zookeys.936.48577)
Supplement: XML Treatment for Sinocymbachus quadrimaculatus [file zookeys.936.48577-treatment15.xml]

<!DOCTYPE tp:taxon-treatment
  PUBLIC "-//TaxonX//DTD Taxonomic Treatment Publishing DTD v0 20100105//EN" "tax-treatment-NSO.dtd">
<tp:taxon-treatment xmlns:tp="http://www.plazi.org/taxpub"><tp:treatment-meta><kwd-group><label>Taxon classification</label><kwd><named-content xmlns:xlink="http://www.w3.org/1999/xlink" content-type="kingdom">Animalia</named-content></kwd><kwd><named-content xmlns:xlink="http://www.w3.org/1999/xlink" content-type="order">Coleoptera</named-content></kwd><kwd><named-content xmlns:xlink="http://www.w3.org/1999/xlink" content-type="family">Endomychidae</named-content></kwd></kwd-group><mixed-citation publication-type="journal"><person-group><name><surname>Chang</surname><given-names>Ling-Xiao</given-names></name><name><surname>Bi</surname><given-names>Wen-Xuan</given-names></name><name><surname>Ren</surname><given-names>Guo-Dong</given-names></name></person-group><article-title>A review of the genus <italic><tp:taxon-name><tp:taxon-name-part taxon-name-part-type="genus" reg="Sinocymbachus">Sinocymbachus</tp:taxon-name-part></tp:taxon-name></italic> Strohecker &amp; Chûjô with description of four new species (<tp:taxon-name><tp:taxon-name-part taxon-name-part-type="order">Coleoptera</tp:taxon-name-part></tp:taxon-name>, <tp:taxon-name><tp:taxon-name-part taxon-name-part-type="family">Endomychidae</tp:taxon-name-part></tp:taxon-name>)</article-title><source>Zookeys</source><day>28</day><month>5</month><year>2020</year><volume>936</volume><fpage>77</fpage><lpage>109</lpage><pub-id pub-id-type="doi">10.3897/zookeys.936.48577</pub-id></mixed-citation></tp:treatment-meta><tp:nomenclature><tp:taxon-name><object-id xmlns:xlink="http://www.w3.org/1999/xlink" content-type="arpha" xlink:type="simple">DCE1DF5C-81AB-5710-960E-1FF44566FA17</object-id>
            <tp:taxon-name-part taxon-name-part-type="genus" reg="Sinocymbachus">Sinocymbachus</tp:taxon-name-part>
            <tp:taxon-name-part taxon-name-part-type="species" reg="quadrimaculatus">quadrimaculatus</tp:taxon-name-part>
          </tp:taxon-name><tp:taxon-authority>(Pic, 1927)</tp:taxon-authority><xref ref-type="fig" rid="F11">Figures 11</xref><xref ref-type="fig" rid="F12">, 12H</xref><xref ref-type="fig" rid="F13">, 13H</xref><xref ref-type="fig" rid="F14">, 14H</xref><xref ref-type="fig" rid="F15">, 15H</xref><xref ref-type="fig" rid="F16">, 16H</xref><xref ref-type="fig" rid="F17">, 17H</xref><xref ref-type="fig" rid="F18">, 18H</xref><tp:nomenclature-citation-list><tp:nomenclature-citation><tp:taxon-name>
                <tp:taxon-name-part taxon-name-part-type="genus" reg="Amphisternus">Amphisternus</tp:taxon-name-part> <tp:taxon-name-part taxon-name-part-type="species" reg="quadrimaculatus">quadrimaculatus</tp:taxon-name-part></tp:taxon-name><comment>Pic, 1927: 11.</comment></tp:nomenclature-citation><tp:nomenclature-citation><tp:taxon-name>
                <tp:taxon-name-part taxon-name-part-type="genus" reg="Cymbachus">Cymbachus</tp:taxon-name-part> <tp:taxon-name-part taxon-name-part-type="species" reg="quadrimaculatus">quadrimaculatus</tp:taxon-name-part></tp:taxon-name><comment>: <xref ref-type="bibr" rid="B13">Strohecker 1953</xref>: 91.</comment></tp:nomenclature-citation><tp:nomenclature-citation><tp:taxon-name>
                <tp:taxon-name-part taxon-name-part-type="genus" reg="Sinocymbachus">Sinocymbachus</tp:taxon-name-part> <tp:taxon-name-part taxon-name-part-type="species" reg="quadrimaculatus">quadrimaculatus</tp:taxon-name-part></tp:taxon-name><comment>: <xref ref-type="bibr" rid="B14">Strohecker and Chûjô 1970</xref>: 515.</comment></tp:nomenclature-citation></tp:nomenclature-citation-list></tp:nomenclature><tp:treatment-sec sec-type="diagnosis" id="SECID0ETNBI"><title>Diagnosis.</title><p><italic><tp:taxon-name><tp:taxon-name-part taxon-name-part-type="genus" reg="Sinocymbachus">Sinocymbachus</tp:taxon-name-part> <tp:taxon-name-part taxon-name-part-type="species" reg="quadrimaculatus">quadrimaculatus</tp:taxon-name-part></tp:taxon-name></italic> differs from all its congeners in having each elytron with four small round spots, two basal spots located posterior to humerus and arranged horizontally, and two apical spots located in apical ¼ length, arranged in oblique line.</p></tp:treatment-sec><tp:treatment-sec sec-type="Length" id="SECID0EEOBI"><title>Length.</title><p>14.0–16.2 mm; width: 8.4–8.5 mm.</p></tp:treatment-sec><tp:treatment-sec sec-type="material" id="SECID0EJOBI"><title>Material examined.</title><p><bold>China. Zhejiang Province</bold>: Jiangshan City, Hongyanding, 11.VIII.2016, Yi-Bin Ba &amp; Ling-Xiao Chang leg. (1male, 1 female, <abbrev xmlns:xlink="http://www.w3.org/1999/xlink" content-type="institution" xlink:title="Museum of Heibei University, Baoding, China" id="ABBRID0EROBI" xlink:type="simple">MHBU</abbrev>); <bold>Guangxi Province</bold>: Jinxiu, Changtong, Dayaoshan, 23.V.2019, Chun-Fu Feng leg. (4 males, 6 females, <abbrev xmlns:xlink="http://www.w3.org/1999/xlink" xlink:title="Collection of Ling-Xiao Chang, Beijing, China" id="ABBRID0EYOBI" xlink:type="simple">CCLX</abbrev>); Xingan, Huanjiang, 5.VII.2006 (1 male, <abbrev xmlns:xlink="http://www.w3.org/1999/xlink" xlink:title="Collection of Ling-Xiao Chang, Beijing, China" id="ABBRID0E3OBI" xlink:type="simple">CCLX</abbrev>); Jinxiu, Yinshan Protection Station, 1200 m, 9.VII.2014, Xiao-Bin Song leg. (1 female, <abbrev xmlns:xlink="http://www.w3.org/1999/xlink" xlink:title="Collection of Wen-Xuan Bi, Shanghai, China" id="ABBRID0EAPBI" xlink:type="simple">CBWX</abbrev>); Laibin, Jinxiu, Dayaoshan, 1017 m, 16.V.2015, Yan-Quan Lu leg. (1 male, 1 female, <abbrev xmlns:xlink="http://www.w3.org/1999/xlink" xlink:title="Collection of Chang-Chin Chen, Tianjin, China" id="ABBRID0EEPBI" xlink:type="simple">CCCC</abbrev>); <bold>Hunan Province</bold>: Tongdao County, Mujiao Township, 26.VII.2004, Ji-Liang Wang leg. (2 males, 2 females, <abbrev xmlns:xlink="http://www.w3.org/1999/xlink" content-type="institution" xlink:title="Museum of Heibei University, Baoding, China" id="ABBRID0EKPBI" xlink:type="simple">MHBU</abbrev>); Sangzhi County, near Tianpingshan Control Station, 15.IX.2015, Chi Jin leg. (1 male, <abbrev xmlns:xlink="http://www.w3.org/1999/xlink" xlink:title="Collection of Ling-Xiao Chang, Beijing, China" id="ABBRID0EPPBI" xlink:type="simple">CCLX</abbrev>); <bold>Hainan Province</bold>: Bawangling, 9.VII.2006, Ji-Liang Wang &amp; Chao Gao leg. (1 male, 5 females, <abbrev xmlns:xlink="http://www.w3.org/1999/xlink" content-type="institution" xlink:title="Museum of Heibei University, Baoding, China" id="ABBRID0EVPBI" xlink:type="simple">MHBU</abbrev>); Wuzhishan, 750 m, 15.X.2014, Chao Wu leg. (1 female, <abbrev xmlns:xlink="http://www.w3.org/1999/xlink" xlink:title="Collection of Wen-Xuan Bi, Shanghai, China" id="ABBRID0E1PBI" xlink:type="simple">CBWX</abbrev>); <bold>Fujian Province</bold>: Ningde, Nanjiao, Houshancun, 200–300 m, 3–5.X.2012, De-Yao Zhou leg. (1 male, 1 female, <abbrev xmlns:xlink="http://www.w3.org/1999/xlink" xlink:title="Collection of Wen-Xuan Bi, Shanghai, China" id="ABBRID0EAQBI" xlink:type="simple">CBWX</abbrev>).</p></tp:treatment-sec><tp:treatment-sec sec-type="distribution" id="SECID0EEQBI"><title>Distribution.</title><p>Vietnam: Tonkin; China: Fujian. First records from Zhejiang, Guangxi, Hunan and Hainan Provinces of China.</p></tp:treatment-sec><tp:treatment-sec sec-type="remarks" id="SECID0EJQBI"><title>Remarks.</title><p>Some live or fresh specimens from Zhejiang or Fujian were observed with the elytral maculae pink in colouration (Fig. <xref ref-type="fig" rid="F11">11</xref>), which gradually turned yellow after drying. However, elytral maculae in the specimens collected from Hainan are always yellow.</p><fig id="F11" position="float" orientation="portrait"><object-id xmlns:xlink="http://www.w3.org/1999/xlink" content-type="doi" xlink:type="simple">10.3897/zookeys.936.48577.figure11</object-id><object-id xmlns:xlink="http://www.w3.org/1999/xlink" content-type="arpha" xlink:type="simple">0ECF430C-B3B2-51C4-BD30-B2140616FB4B</object-id><label>Figure 11.</label><caption><p>Live adult of <italic><tp:taxon-name><tp:taxon-name-part taxon-name-part-type="genus" reg="Sinocymbachus">Sinocymbachus</tp:taxon-name-part> <tp:taxon-name-part taxon-name-part-type="species" reg="quadrimaculatus">quadrimaculatus</tp:taxon-name-part></tp:taxon-name></italic> from Zhejiang, China.</p></caption><graphic xmlns:xlink="http://www.w3.org/1999/xlink" xlink:href="zookeys-936-077-g011.jpg" position="float" orientation="portrait" xlink:type="simple" id="oo_415322.jpg"><uri content-type="original_file" xlink:type="simple">https://binary.pensoft.net/fig/415322</uri></graphic></fig><fig id="F12" position="float" orientation="portrait"><object-id xmlns:xlink="http://www.w3.org/1999/xlink" content-type="doi" xlink:type="simple">10.3897/zookeys.936.48577.figure12</object-id><object-id xmlns:xlink="http://www.w3.org/1999/xlink" content-type="arpha" xlink:type="simple">6D93695C-49E5-5D28-AA00-39D2F504325F</object-id><label>Figure 12.</label><caption><p>Left antenna of <italic><tp:taxon-name><tp:taxon-name-part taxon-name-part-type="genus" reg="Sinocymbachus">Sinocymbachus</tp:taxon-name-part></tp:taxon-name></italic> spp. (dorsal view) <bold>A</bold><italic><tp:taxon-name><tp:taxon-name-part taxon-name-part-type="genus" reg="Sinocymbachus">S.</tp:taxon-name-part> <tp:taxon-name-part taxon-name-part-type="species" reg="angustefasciatus">angustefasciatus</tp:taxon-name-part></tp:taxon-name></italic><bold>B</bold><italic><tp:taxon-name><tp:taxon-name-part taxon-name-part-type="genus" reg="Sinocymbachus">S.</tp:taxon-name-part> <tp:taxon-name-part taxon-name-part-type="species" reg="bimaculatus">bimaculatus</tp:taxon-name-part></tp:taxon-name></italic><bold>C</bold><italic><tp:taxon-name><tp:taxon-name-part taxon-name-part-type="genus" reg="Sinocymbachus">S.</tp:taxon-name-part> <tp:taxon-name-part taxon-name-part-type="species" reg="decorus">decorus</tp:taxon-name-part></tp:taxon-name></italic><bold>D</bold><italic><tp:taxon-name><tp:taxon-name-part taxon-name-part-type="genus" reg="Sinocymbachus">S.</tp:taxon-name-part> <tp:taxon-name-part taxon-name-part-type="species" reg="excisipes">excisipes</tp:taxon-name-part></tp:taxon-name></italic><bold>E</bold><italic><tp:taxon-name><tp:taxon-name-part taxon-name-part-type="genus" reg="Sinocymbachus">S.</tp:taxon-name-part> <tp:taxon-name-part taxon-name-part-type="species" reg="humerosus">humerosus</tp:taxon-name-part></tp:taxon-name></italic><bold>F</bold><italic><tp:taxon-name><tp:taxon-name-part taxon-name-part-type="genus" reg="Sinocymbachus">S.</tp:taxon-name-part> <tp:taxon-name-part taxon-name-part-type="species" reg="luteomaculatus">luteomaculatus</tp:taxon-name-part></tp:taxon-name></italic><bold>G</bold><italic><tp:taxon-name><tp:taxon-name-part taxon-name-part-type="genus" reg="Sinocymbachus">S.</tp:taxon-name-part> <tp:taxon-name-part taxon-name-part-type="species" reg="parvimaculatus">parvimaculatus</tp:taxon-name-part></tp:taxon-name></italic><bold>H</bold><italic><tp:taxon-name><tp:taxon-name-part taxon-name-part-type="genus" reg="Sinocymbachus">S.</tp:taxon-name-part> <tp:taxon-name-part taxon-name-part-type="species" reg="quadrimaculatus">quadrimaculatus</tp:taxon-name-part></tp:taxon-name></italic>.</p></caption><graphic xmlns:xlink="http://www.w3.org/1999/xlink" xlink:href="zookeys-936-077-g012.jpg" position="float" orientation="portrait" xlink:type="simple" id="oo_415323.jpg"><uri content-type="original_file" xlink:type="simple">https://binary.pensoft.net/fig/415323</uri></graphic></fig><fig id="F13" position="float" orientation="portrait"><object-id xmlns:xlink="http://www.w3.org/1999/xlink" content-type="doi" xlink:type="simple">10.3897/zookeys.936.48577.figure13</object-id><object-id xmlns:xlink="http://www.w3.org/1999/xlink" content-type="arpha" xlink:type="simple">148DA1B8-E0DC-5978-94D9-5D18C2333074</object-id><label>Figure 13.</label><caption><p>Pronotum of <italic><tp:taxon-name><tp:taxon-name-part taxon-name-part-type="genus" reg="Sinocymbachus">Sinocymbachus</tp:taxon-name-part></tp:taxon-name></italic> spp. <bold>A</bold><italic><tp:taxon-name><tp:taxon-name-part taxon-name-part-type="genus" reg="Sinocymbachus">S.</tp:taxon-name-part> <tp:taxon-name-part taxon-name-part-type="species" reg="angustefasciatus">angustefasciatus</tp:taxon-name-part></tp:taxon-name></italic><bold>B</bold><italic><tp:taxon-name><tp:taxon-name-part taxon-name-part-type="genus" reg="Sinocymbachus">S.</tp:taxon-name-part> <tp:taxon-name-part taxon-name-part-type="species" reg="bimaculatus">bimaculatus</tp:taxon-name-part></tp:taxon-name></italic><bold>C</bold><italic><tp:taxon-name><tp:taxon-name-part taxon-name-part-type="genus" reg="Sinocymbachus">S.</tp:taxon-name-part> <tp:taxon-name-part taxon-name-part-type="species" reg="decorus">decorus</tp:taxon-name-part></tp:taxon-name></italic><bold>D</bold><italic><tp:taxon-name><tp:taxon-name-part taxon-name-part-type="genus" reg="Sinocymbachus">S.</tp:taxon-name-part> <tp:taxon-name-part taxon-name-part-type="species" reg="excisipes">excisipes</tp:taxon-name-part></tp:taxon-name></italic><bold>E</bold><italic><tp:taxon-name><tp:taxon-name-part taxon-name-part-type="genus" reg="Sinocymbachus">S.</tp:taxon-name-part> <tp:taxon-name-part taxon-name-part-type="species" reg="humerosus">humerosus</tp:taxon-name-part></tp:taxon-name></italic><bold>F</bold><italic><tp:taxon-name><tp:taxon-name-part taxon-name-part-type="genus" reg="Sinocymbachus">S.</tp:taxon-name-part> <tp:taxon-name-part taxon-name-part-type="species" reg="luteomaculatus">luteomaculatus</tp:taxon-name-part></tp:taxon-name></italic><bold>G</bold><italic><tp:taxon-name><tp:taxon-name-part taxon-name-part-type="genus" reg="Sinocymbachus">S.</tp:taxon-name-part> <tp:taxon-name-part taxon-name-part-type="species" reg="parvimaculatus">parvimaculatus</tp:taxon-name-part></tp:taxon-name></italic><bold>H</bold><italic><tp:taxon-name><tp:taxon-name-part taxon-name-part-type="genus" reg="Sinocymbachus">S.</tp:taxon-name-part> <tp:taxon-name-part taxon-name-part-type="species" reg="quadrimaculatus">quadrimaculatus</tp:taxon-name-part></tp:taxon-name></italic>.</p></caption><graphic xmlns:xlink="http://www.w3.org/1999/xlink" xlink:href="zookeys-936-077-g013.jpg" position="float" orientation="portrait" xlink:type="simple" id="oo_415324.jpg"><uri content-type="original_file" xlink:type="simple">https://binary.pensoft.net/fig/415324</uri></graphic></fig><fig id="F14" position="float" orientation="portrait"><object-id xmlns:xlink="http://www.w3.org/1999/xlink" content-type="doi" xlink:type="simple">10.3897/zookeys.936.48577.figure14</object-id><object-id xmlns:xlink="http://www.w3.org/1999/xlink" content-type="arpha" xlink:type="simple">35E23719-C62E-57F0-8F1F-0BDFE0979783</object-id><label>Figure 14.</label><caption><p>Meso- and metaventrite of <italic><tp:taxon-name><tp:taxon-name-part taxon-name-part-type="genus" reg="Sinocymbachus">Sinocymbachus</tp:taxon-name-part></tp:taxon-name></italic> spp <bold>A</bold><italic><tp:taxon-name><tp:taxon-name-part taxon-name-part-type="genus" reg="Sinocymbachus">S.</tp:taxon-name-part> <tp:taxon-name-part taxon-name-part-type="species" reg="angustefasciatus">angustefasciatus</tp:taxon-name-part></tp:taxon-name></italic><bold>B</bold><italic><tp:taxon-name><tp:taxon-name-part taxon-name-part-type="genus" reg="Sinocymbachus">S.</tp:taxon-name-part> <tp:taxon-name-part taxon-name-part-type="species" reg="bimaculatus">bimaculatus</tp:taxon-name-part></tp:taxon-name></italic><bold>C</bold><italic><tp:taxon-name><tp:taxon-name-part taxon-name-part-type="genus" reg="Sinocymbachus">S.</tp:taxon-name-part> <tp:taxon-name-part taxon-name-part-type="species" reg="decorus">decorus</tp:taxon-name-part></tp:taxon-name></italic><bold>D</bold><italic><tp:taxon-name><tp:taxon-name-part taxon-name-part-type="genus" reg="Sinocymbachus">S.</tp:taxon-name-part> <tp:taxon-name-part taxon-name-part-type="species" reg="excisipes">excisipes</tp:taxon-name-part></tp:taxon-name></italic><bold>E</bold><italic><tp:taxon-name><tp:taxon-name-part taxon-name-part-type="genus" reg="Sinocymbachus">S.</tp:taxon-name-part> <tp:taxon-name-part taxon-name-part-type="species" reg="humerosus">humerosus</tp:taxon-name-part></tp:taxon-name></italic><bold>F</bold><italic><tp:taxon-name><tp:taxon-name-part taxon-name-part-type="genus" reg="Sinocymbachus">S.</tp:taxon-name-part> <tp:taxon-name-part taxon-name-part-type="species" reg="luteomaculatus">luteomaculatus</tp:taxon-name-part></tp:taxon-name></italic><bold>G</bold><italic><tp:taxon-name><tp:taxon-name-part taxon-name-part-type="genus" reg="Sinocymbachus">S.</tp:taxon-name-part> <tp:taxon-name-part taxon-name-part-type="species" reg="parvimaculatus">parvimaculatus</tp:taxon-name-part></tp:taxon-name></italic><bold>H</bold><italic><tp:taxon-name><tp:taxon-name-part taxon-name-part-type="genus" reg="Sinocymbachus">S.</tp:taxon-name-part> <tp:taxon-name-part taxon-name-part-type="species" reg="quadrimaculatus">quadrimaculatus</tp:taxon-name-part></tp:taxon-name></italic>.</p></caption><graphic xmlns:xlink="http://www.w3.org/1999/xlink" xlink:href="zookeys-936-077-g014.jpg" position="float" orientation="portrait" xlink:type="simple" id="oo_415325.jpg"><uri content-type="original_file" xlink:type="simple">https://binary.pensoft.net/fig/415325</uri></graphic></fig><fig id="F15" position="float" orientation="portrait"><object-id xmlns:xlink="http://www.w3.org/1999/xlink" content-type="doi" xlink:type="simple">10.3897/zookeys.936.48577.figure15</object-id><object-id xmlns:xlink="http://www.w3.org/1999/xlink" content-type="arpha" xlink:type="simple">200CECCD-38C6-5DE7-BBC4-B8AD91EF2C62</object-id><label>Figure 15.</label><caption><p>Male mesotibiae of <italic><tp:taxon-name><tp:taxon-name-part taxon-name-part-type="genus" reg="Sinocymbachus">Sinocymbachus</tp:taxon-name-part></tp:taxon-name></italic> spp <bold>A</bold><italic><tp:taxon-name><tp:taxon-name-part taxon-name-part-type="genus" reg="Sinocymbachus">S.</tp:taxon-name-part> <tp:taxon-name-part taxon-name-part-type="species" reg="angustefasciatus">angustefasciatus</tp:taxon-name-part></tp:taxon-name></italic><bold>B</bold><italic><tp:taxon-name><tp:taxon-name-part taxon-name-part-type="genus" reg="Sinocymbachus">S.</tp:taxon-name-part> <tp:taxon-name-part taxon-name-part-type="species" reg="bimaculatus">bimaculatus</tp:taxon-name-part></tp:taxon-name></italic><bold>C</bold><italic><tp:taxon-name><tp:taxon-name-part taxon-name-part-type="genus" reg="Sinocymbachus">S.</tp:taxon-name-part> <tp:taxon-name-part taxon-name-part-type="species" reg="decorus">decorus</tp:taxon-name-part></tp:taxon-name></italic><bold>D</bold><italic><tp:taxon-name><tp:taxon-name-part taxon-name-part-type="genus" reg="Sinocymbachus">S.</tp:taxon-name-part> <tp:taxon-name-part taxon-name-part-type="species" reg="excisipes">excisipes</tp:taxon-name-part></tp:taxon-name></italic><bold>E</bold><italic><tp:taxon-name><tp:taxon-name-part taxon-name-part-type="genus" reg="Sinocymbachus">S.</tp:taxon-name-part> <tp:taxon-name-part taxon-name-part-type="species" reg="humerosus">humerosus</tp:taxon-name-part></tp:taxon-name></italic><bold>F</bold><italic><tp:taxon-name><tp:taxon-name-part taxon-name-part-type="genus" reg="Sinocymbachus">S.</tp:taxon-name-part> <tp:taxon-name-part taxon-name-part-type="species" reg="luteomaculatus">luteomaculatus</tp:taxon-name-part></tp:taxon-name></italic><bold>G</bold><italic><tp:taxon-name><tp:taxon-name-part taxon-name-part-type="genus" reg="Sinocymbachus">S.</tp:taxon-name-part> <tp:taxon-name-part taxon-name-part-type="species" reg="parvimaculatus">parvimaculatus</tp:taxon-name-part></tp:taxon-name></italic><bold>H</bold><italic><tp:taxon-name><tp:taxon-name-part taxon-name-part-type="genus" reg="Sinocymbachus">S.</tp:taxon-name-part> <tp:taxon-name-part taxon-name-part-type="species" reg="quadrimaculatus">quadrimaculatus</tp:taxon-name-part></tp:taxon-name></italic>. <bold>1</bold> left <bold>2</bold> right.</p></caption><graphic xmlns:xlink="http://www.w3.org/1999/xlink" xlink:href="zookeys-936-077-g015.jpg" position="float" orientation="portrait" xlink:type="simple" id="oo_415326.jpg"><uri content-type="original_file" xlink:type="simple">https://binary.pensoft.net/fig/415326</uri></graphic></fig><fig id="F16" position="float" orientation="portrait"><object-id xmlns:xlink="http://www.w3.org/1999/xlink" content-type="doi" xlink:type="simple">10.3897/zookeys.936.48577.figure16</object-id><object-id xmlns:xlink="http://www.w3.org/1999/xlink" content-type="arpha" xlink:type="simple">8ED3243B-697A-5493-A29C-7CC001F32FBD</object-id><label>Figure 16.</label><caption><p>Male abdomen of <italic><tp:taxon-name><tp:taxon-name-part taxon-name-part-type="genus" reg="Sinocymbachus">Sinocymbachus</tp:taxon-name-part></tp:taxon-name></italic> spp <bold>A</bold><italic><tp:taxon-name><tp:taxon-name-part taxon-name-part-type="genus" reg="Sinocymbachus">S.</tp:taxon-name-part> <tp:taxon-name-part taxon-name-part-type="species" reg="angustefasciatus">angustefasciatus</tp:taxon-name-part></tp:taxon-name></italic><bold>B</bold><italic><tp:taxon-name><tp:taxon-name-part taxon-name-part-type="genus" reg="Sinocymbachus">S.</tp:taxon-name-part> <tp:taxon-name-part taxon-name-part-type="species" reg="bimaculatus">bimaculatus</tp:taxon-name-part></tp:taxon-name></italic><bold>C</bold><italic><tp:taxon-name><tp:taxon-name-part taxon-name-part-type="genus" reg="Sinocymbachus">S.</tp:taxon-name-part> <tp:taxon-name-part taxon-name-part-type="species" reg="decorus">decorus</tp:taxon-name-part></tp:taxon-name></italic><bold>D</bold><italic><tp:taxon-name><tp:taxon-name-part taxon-name-part-type="genus" reg="Sinocymbachus">S.</tp:taxon-name-part> <tp:taxon-name-part taxon-name-part-type="species" reg="excisipes">excisipes</tp:taxon-name-part></tp:taxon-name></italic><bold>E</bold><italic><tp:taxon-name><tp:taxon-name-part taxon-name-part-type="genus" reg="Sinocymbachus">S.</tp:taxon-name-part> <tp:taxon-name-part taxon-name-part-type="species" reg="humerosus">humerosus</tp:taxon-name-part></tp:taxon-name></italic><bold>F</bold><italic><tp:taxon-name><tp:taxon-name-part taxon-name-part-type="genus" reg="Sinocymbachus">S.</tp:taxon-name-part> <tp:taxon-name-part taxon-name-part-type="species" reg="luteomaculatus">luteomaculatus</tp:taxon-name-part></tp:taxon-name></italic><bold>G</bold><italic><tp:taxon-name><tp:taxon-name-part taxon-name-part-type="genus" reg="Sinocymbachus">S.</tp:taxon-name-part> <tp:taxon-name-part taxon-name-part-type="species" reg="parvimaculatus">parvimaculatus</tp:taxon-name-part></tp:taxon-name></italic><bold>H</bold><italic><tp:taxon-name><tp:taxon-name-part taxon-name-part-type="genus" reg="Sinocymbachus">S.</tp:taxon-name-part> <tp:taxon-name-part taxon-name-part-type="species" reg="quadrimaculatus">quadrimaculatus</tp:taxon-name-part></tp:taxon-name></italic>.</p></caption><graphic xmlns:xlink="http://www.w3.org/1999/xlink" xlink:href="zookeys-936-077-g016.jpg" position="float" orientation="portrait" xlink:type="simple" id="oo_415327.jpg"><uri content-type="original_file" xlink:type="simple">https://binary.pensoft.net/fig/415327</uri></graphic></fig><fig id="F17" position="float" orientation="portrait"><object-id xmlns:xlink="http://www.w3.org/1999/xlink" content-type="doi" xlink:type="simple">10.3897/zookeys.936.48577.figure17</object-id><object-id xmlns:xlink="http://www.w3.org/1999/xlink" content-type="arpha" xlink:type="simple">66F67C15-CB40-5F5A-9647-E9E342EDFBB9</object-id><label>Figure 17.</label><caption><p>Aedeagus of <italic><tp:taxon-name><tp:taxon-name-part taxon-name-part-type="genus" reg="Sinocymbachus">Sinocymbachus</tp:taxon-name-part></tp:taxon-name></italic> spp <bold>A</bold><italic><tp:taxon-name><tp:taxon-name-part taxon-name-part-type="genus" reg="Sinocymbachus">S.</tp:taxon-name-part> <tp:taxon-name-part taxon-name-part-type="species" reg="angustefasciatus">angustefasciatus</tp:taxon-name-part></tp:taxon-name></italic><bold>B</bold><italic><tp:taxon-name><tp:taxon-name-part taxon-name-part-type="genus" reg="Sinocymbachus">S.</tp:taxon-name-part> <tp:taxon-name-part taxon-name-part-type="species" reg="bimaculatus">bimaculatus</tp:taxon-name-part></tp:taxon-name></italic><bold>C</bold><italic><tp:taxon-name><tp:taxon-name-part taxon-name-part-type="genus" reg="Sinocymbachus">S.</tp:taxon-name-part> <tp:taxon-name-part taxon-name-part-type="species" reg="decorus">decorus</tp:taxon-name-part></tp:taxon-name></italic><bold>D</bold><italic><tp:taxon-name><tp:taxon-name-part taxon-name-part-type="genus" reg="Sinocymbachus">S.</tp:taxon-name-part> <tp:taxon-name-part taxon-name-part-type="species" reg="excisipes">excisipes</tp:taxon-name-part></tp:taxon-name></italic><bold>E</bold><italic><tp:taxon-name><tp:taxon-name-part taxon-name-part-type="genus" reg="Sinocymbachus">S.</tp:taxon-name-part> <tp:taxon-name-part taxon-name-part-type="species" reg="humerosus">humerosus</tp:taxon-name-part></tp:taxon-name></italic><bold>F</bold><italic><tp:taxon-name><tp:taxon-name-part taxon-name-part-type="genus" reg="Sinocymbachus">S.</tp:taxon-name-part> <tp:taxon-name-part taxon-name-part-type="species" reg="luteomaculatus">luteomaculatus</tp:taxon-name-part></tp:taxon-name></italic><bold>G</bold><italic><tp:taxon-name><tp:taxon-name-part taxon-name-part-type="genus" reg="Sinocymbachus">S.</tp:taxon-name-part> <tp:taxon-name-part taxon-name-part-type="species" reg="parvimaculatus">parvimaculatus</tp:taxon-name-part></tp:taxon-name></italic><bold>H</bold><italic><tp:taxon-name><tp:taxon-name-part taxon-name-part-type="genus" reg="Sinocymbachus">S.</tp:taxon-name-part> <tp:taxon-name-part taxon-name-part-type="species" reg="quadrimaculatus">quadrimaculatus</tp:taxon-name-part></tp:taxon-name></italic>. 1 ventral view 2 lateral view.</p></caption><graphic xmlns:xlink="http://www.w3.org/1999/xlink" xlink:href="zookeys-936-077-g017.jpg" position="float" orientation="portrait" xlink:type="simple" id="oo_415328.jpg"><uri content-type="original_file" xlink:type="simple">https://binary.pensoft.net/fig/415328</uri></graphic></fig><fig id="F18" position="float" orientation="portrait"><object-id xmlns:xlink="http://www.w3.org/1999/xlink" content-type="doi" xlink:type="simple">10.3897/zookeys.936.48577.figure18</object-id><object-id xmlns:xlink="http://www.w3.org/1999/xlink" content-type="arpha" xlink:type="simple">54B4D1D3-C209-51B1-BE47-00EDAA71DC82</object-id><label>Figure 18.</label><caption><p>Habitus of <italic><tp:taxon-name><tp:taxon-name-part taxon-name-part-type="genus" reg="Sinocymbachus">Sinocymbachus</tp:taxon-name-part></tp:taxon-name></italic> spp. (males) <bold>A</bold><italic><tp:taxon-name><tp:taxon-name-part taxon-name-part-type="genus" reg="Sinocymbachus">S.</tp:taxon-name-part> <tp:taxon-name-part taxon-name-part-type="species" reg="angustefasciatus">angustefasciatus</tp:taxon-name-part></tp:taxon-name></italic><bold>B</bold><italic><tp:taxon-name><tp:taxon-name-part taxon-name-part-type="genus" reg="Sinocymbachus">S.</tp:taxon-name-part> <tp:taxon-name-part taxon-name-part-type="species" reg="bimaculatus">bimaculatus</tp:taxon-name-part></tp:taxon-name></italic><bold>C</bold><italic><tp:taxon-name><tp:taxon-name-part taxon-name-part-type="genus" reg="Sinocymbachus">S.</tp:taxon-name-part> <tp:taxon-name-part taxon-name-part-type="species" reg="decorus">decorus</tp:taxon-name-part></tp:taxon-name></italic><bold>D</bold><italic><tp:taxon-name><tp:taxon-name-part taxon-name-part-type="genus" reg="Sinocymbachus">S.</tp:taxon-name-part> <tp:taxon-name-part taxon-name-part-type="species" reg="excisipes">excisipes</tp:taxon-name-part></tp:taxon-name></italic><bold>E</bold><italic><tp:taxon-name><tp:taxon-name-part taxon-name-part-type="genus" reg="Sinocymbachus">S.</tp:taxon-name-part> <tp:taxon-name-part taxon-name-part-type="species" reg="humerosus">humerosus</tp:taxon-name-part></tp:taxon-name></italic><bold>F</bold><italic><tp:taxon-name><tp:taxon-name-part taxon-name-part-type="genus" reg="Sinocymbachus">S.</tp:taxon-name-part> <tp:taxon-name-part taxon-name-part-type="species" reg="luteomaculatus">luteomaculatus</tp:taxon-name-part></tp:taxon-name></italic><bold>G</bold><italic><tp:taxon-name><tp:taxon-name-part taxon-name-part-type="genus" reg="Sinocymbachus">S.</tp:taxon-name-part> <tp:taxon-name-part taxon-name-part-type="species" reg="parvimaculatus">parvimaculatus</tp:taxon-name-part></tp:taxon-name></italic><bold>H</bold><italic><tp:taxon-name><tp:taxon-name-part taxon-name-part-type="genus" reg="Sinocymbachus">S.</tp:taxon-name-part> <tp:taxon-name-part taxon-name-part-type="species" reg="quadrimaculatus">quadrimaculatus</tp:taxon-name-part></tp:taxon-name></italic>. Scale bar: 2 mm.</p></caption><graphic xmlns:xlink="http://www.w3.org/1999/xlink" xlink:href="zookeys-936-077-g018.jpg" position="float" orientation="portrait" xlink:type="simple" id="oo_415329.jpg"><uri content-type="original_file" xlink:type="simple">https://binary.pensoft.net/fig/415329</uri></graphic></fig></tp:treatment-sec><ref-list><ref id="B13"><mixed-citation xmlns:xlink="http://www.w3.org/1999/xlink" xlink:type="simple"><person-group><name name-style="western"><surname>Strohecker</surname><given-names>HF</given-names></name></person-group> (<year>1953</year>) <article-title><tp:taxon-name><tp:taxon-name-part taxon-name-part-type="order">Coleoptera</tp:taxon-name-part></tp:taxon-name>, <tp:taxon-name><tp:taxon-name-part taxon-name-part-type="family">Endomychidae</tp:taxon-name-part></tp:taxon-name>.</article-title> In: <person-group><name name-style="western"><surname>Wytsman</surname><given-names>P</given-names></name></person-group> (<role>Ed.</role>) <issue-title>Genera Insectorum.</issue-title><source>Louis Desmet-Verteneuil, Bruxelles</source>, <fpage>1</fpage>–<lpage>145</lpage>.</mixed-citation></ref><ref id="B14"><mixed-citation xmlns:xlink="http://www.w3.org/1999/xlink" xlink:type="simple"><person-group><name name-style="western"><surname>Strohecker</surname><given-names>HF</given-names></name><name name-style="western"><surname>Chûjô</surname><given-names>M</given-names></name></person-group> (<year>1970</year>) <article-title><italic><tp:taxon-name><tp:taxon-name-part taxon-name-part-type="genus">Sinocymbachus</tp:taxon-name-part></tp:taxon-name></italic>, new gen. from the Orient (<tp:taxon-name><tp:taxon-name-part taxon-name-part-type="order">Coleoptera</tp:taxon-name-part></tp:taxon-name>: <tp:taxon-name><tp:taxon-name-part taxon-name-part-type="family">Endomychidae</tp:taxon-name-part></tp:taxon-name>).</article-title><source>Pacific Insects</source><volume>12</volume>(<issue>3</issue>): <fpage>511</fpage>–<lpage>518</lpage>.</mixed-citation></ref></ref-list></tp:taxon-treatment>
